# Supplementary material for: Digital sorting of complex tissues for cell type-specific gene expression profiles
Source: BMC Bioinformatics. 2013 Mar 7;14:89. doi: 10.1186/1471-2105-14-89 (PMC3626856; doi:10.1186/1471-2105-14-89)
Supplement: Additional file 1: Table S1 — Marker genes for liver, brain and lung [file 1471-2105-14-89-S1.txt]

1368434_at	liver
1369747_at	liver
1387187_a_at	liver
1369291_at	liver
1384240_at	liver
1368161_a_at	liver
1367555_at	liver
1367556_s_at	liver
1370299_at	liver
1367804_at	liver
1371157_at	liver
1388190_at	liver
1389350_at	liver
1368621_at	liver
1370149_at	liver
1368362_a_at	liver
1392090_at	liver
1387508_at	liver
1389470_at	liver
1369764_at	liver
1383425_at	liver
1382554_at	liver
1371109_at	liver
1393123_at	liver
1368741_at	liver
1393902_at	liver
1369206_at	liver
1387503_at	liver
1387830_at	liver
1386904_a_at	liver
1369136_at	liver
1370387_at	liver
1387328_at	liver
1370329_at	liver
1387913_at	liver
1367871_at	liver
1387118_at	liver
1370593_at	liver
1368458_at	liver
1368442_at	liver
1391884_at	liver
1370992_a_at	liver
1371258_at	liver
1370511_at	liver
1371234_at	liver
1388266_at	liver
1370086_at	liver
1368304_at	liver
1383248_at	liver
1368288_at	liver
1368289_at	liver
1368328_at	liver
1398260_a_at	liver
1370310_at	liver
1370065_at	liver
1369558_at	liver
1385756_at	liver
1387291_at	liver
1368707_at	liver
1387323_at	liver
1383003_at	liver
1385707_at	liver
1369701_at	liver
1395041_at	liver
1384544_at	liver
1368609_at	liver
1368191_a_at	liver
1371030_at	liver
1392384_s_at	liver
1398310_at	liver
1369570_at	liver
1369790_at	liver
1368720_at	liver
1370698_at	liver
1368376_at	liver
1370566_at	liver
1369270_at	liver
1371025_at	liver
1371098_a_at	liver
1369864_a_at	liver
1390455_at	liver
1398109_at	liver
1387082_at	liver
1368784_at	liver
1368790_at	liver
1394112_at	liver
1369074_at	liver
1371424_at	liver
1383600_at	liver
1376504_at	brain
1384320_at	brain
1368935_at	brain
1381637_at	brain
1388187_at	brain
1389824_at	brain
1387541_at	brain
1383575_at	brain
1382168_at	brain
1382169_x_at	brain
1368632_at	brain
1380828_at	brain
1371057_at	brain
1369861_at	brain
1369048_at	brain
1395269_s_at	brain
1395270_x_at	brain
1387706_at	brain
1367930_at	brain
1368353_at	brain
1373773_at	brain
1370389_at	brain
1368572_a_at	brain
1389900_at	brain
1368985_at	brain
1371180_a_at	brain
1371181_x_at	brain
1371238_at	brain
1387286_at	brain
1369355_at	brain
1369350_at	brain
1391546_at	brain
1376253_at	brain
1368263_a_at	brain
1370434_a_at	brain
1370500_a_at	brain
1398257_at	brain
1370124_at	brain
1387407_at	brain
1370517_at	brain
1369417_a_at	brain
1387961_at	brain
1368956_at	brain
1391013_at	brain
1395333_at	brain
1371061_at	brain
1369297_at	brain
1389855_at	brain
1368350_at	brain
1388015_at	brain
1373774_at	brain
1383699_at	brain
1368097_a_at	brain
1369693_a_at	brain
1369694_at	brain
1369715_at	brain
1368483_a_at	brain
1387073_at	brain
1369482_a_at	brain
1370431_at	brain
1382850_at	brain
1387424_at	brain
1378712_at	brain
1393710_at	brain
1369211_at	brain
1370641_s_at	brain
1386023_at	brain
1368952_at	brain
1387383_at	brain
1379374_at	brain
1385981_at	brain
1379593_at	brain
1398212_at	brain
1395461_at	brain
1397579_x_at	brain
1370757_at	brain
1369008_a_at	brain
1387927_a_at	brain
1376909_at	brain
1368704_a_at	brain
1375539_at	brain
1368299_at	brain
1370041_at	brain
1370042_at	brain
1393253_at	brain
1369054_at	brain
1373414_at	brain
1380184_at	brain
1391207_at	brain
1387881_at	brain
1369079_at	brain
1385799_at	brain
1386697_at	brain
1373756_at	brain
1375765_at	brain
1387639_at	brain
1372118_at	brain
1368696_at	brain
1375494_a_at	brain
1380048_at	brain
1387409_x_at	brain
1369022_at	brain
1368986_at	brain
1382382_at	brain
1385547_at	brain
1395447_at	brain
1383370_at	brain
1386774_at	brain
1390033_at	brain
1394668_at	brain
1369831_at	brain
1387934_at	brain
1368845_at	brain
1368846_at	brain
1387938_at	brain
1390363_at	brain
1370315_a_at	brain
1378423_at	brain
1383340_at	brain
1387403_at	brain
1380329_at	brain
1368352_at	brain
1391019_at	brain
1392178_at	brain
1397632_at	brain
1387200_at	brain
1368864_at	brain
1368865_at	brain
1376893_at	brain
1374280_at	brain
1390167_at	brain
1373891_at	brain
1383390_at	brain
1379077_at	brain
1380331_at	brain
1383268_at	brain
1390317_at	brain
1398029_at	brain
1395988_at	brain
1388131_at	brain
1387159_at	lung
1377635_at	lung
1370980_at	lung
1384664_at	lung
1387315_at	lung
1371010_at	lung
1376359_at	lung
1391330_at	lung
