# Supplementary material for: Digital sorting of complex tissues for cell type-specific gene expression profiles
Source: BMC Bioinformatics. 2013 Mar 7;14:89. doi: 10.1186/1471-2105-14-89 (PMC3626856; doi:10.1186/1471-2105-14-89)
Supplement: Additional file 3: Table S2 — Marker genes for cells of the immune system. [file 1471-2105-14-89-S3.txt]

Probe	UNQ	Reference	Name	Description	Category	Highest Immune Level	Immune/Non-Immune Ratio
226416_at	UNQ21152	LL:90459	3'HEXO	3' exoribonuclease	Multiple	4764	5.64
231852_at	UNQ21152	LL:90459	3'HEXO	3' exoribonuclease	Lymphocyte	2471	15.94
228376_at	UNQ12525	LL:138121	a1/3GTP	"alpha-1,3-galactosyltransferase pseudogene"	Dendritic Cell	11008	5.18
216384_x_at	UNQ26094	LL:3	A2MP	alpha-2-macroglobulin pseudogene	Multiple	9331	3.65
202804_at	UNQ4185	LL:4363	ABCC1	"ATP-binding cassette, sub-family C (CFTR/MRP), member 1"	Myeloid	4399	3.98
228490_at	UNQ2280	LL:11057	ABHD2	abhydrolase domain containing 2	Myeloid	5053	4.28
226893_at	UNQ13763	LL:27	ABL2	"v-abl Abelson murine leukemia viral oncogene homolog 2 (arg, Abelson-related gene)"	Myeloid	2593	4.18
229164_s_at	UNQ16855	LL:80325	ABTB1	ankyrin repeat and BTB (POZ) domain containing 1	Neutrophil	11840	6.77
226442_at	UNQ16855	LL:80325	ABTB1	ankyrin repeat and BTB (POZ) domain containing 1	Neutrophil	5874	18.95
213497_at	UNQ18175	LL:25841	ABTB2	ankyrin repeat and BTB (POZ) domain containing 2	Dendritic Cell	2418	4.88
227621_at	UNQ20686	LL:39	ACAT2	acetyl-Coenzyme A acetyltransferase 2 (acetoacetyl Coenzyme A thiolase)	Multiple	14318	3.63
204638_at	UNQ1750	LL:54	ACP5	"acid phosphatase 5, tartrate resistant"	Myeloid	12110	4.87
200728_at	UNQ16551	LL:10097	ACTR2	ARP2 actin-related protein 2 homolog (yeast)	Multiple	10095	3.47
200729_s_at	UNQ16551	LL:10097	ACTR2	ARP2 actin-related protein 2 homolog (yeast)	Multiple	5515	3.73
200727_s_at	UNQ16551	LL:10097	ACTR2	ARP2 actin-related protein 2 homolog (yeast)	Multiple	4328	4.44
228603_at	UNQ17179	LL:10096	ACTR3	ARP3 actin-related protein 3 homolog (yeast)	Multiple	3951	4.59
231727_s_at	UNQ17364	LL:57409	AD023	AD023 protein	Multiple	3331	3.79
223533_at	UNQ5965	LL:84230	AD158	hypothetical protein AD158	Multiple	3592	4.95
202952_s_at	UNQ346	LL:8038	ADAM12	a disintegrin and metalloproteinase domain 12 (meltrin alpha)	Dendritic Cell	2303	7.09
209765_at	UNQ5438	LL:8728	ADAM19	a disintegrin and metalloproteinase domain 19 (meltrin beta)	Multiple	2759	4.24
205180_s_at	UNQ797	LL:101	ADAM8	a disintegrin and metalloproteinase domain 8	Multiple	3596	15.63
203741_s_at	UNQ5270	LL:113	ADCY7	adenylate cyclase 7	Multiple	2725	5.86
205013_s_at	UNQ2397	LL:135	ADORA2A	adenosine A2a receptor	Myeloid	3962	12.58
219558_at	UNQ8848	LL:79572	AFURS1	ATPase family homolog up-regulated in senescence cells	Monocyte	7101	24.49
212297_at	UNQ8848	LL:79572	AFURS1	ATPase family homolog up-regulated in senescence cells	Monocyte	6371	5.77
242853_at	UNQ8848	LL:79572	AFURS1	ATPase family homolog up-regulated in senescence cells	Monocyte	6036	9.36
225114_at	UNQ16754	LL:8540	AGPS	alkylglycerone phosphate synthase	Multiple	3454	5.01
215051_x_at	UNQ21167	LL:199	AIF1	allograft inflammatory factor 1	Myeloid	11770	7.24
213095_x_at	UNQ21167	LL:199	AIF1	allograft inflammatory factor 1	Myeloid	8578	8.21
209901_x_at	UNQ21167	LL:199	AIF1	allograft inflammatory factor 1	Myeloid	8126	8.17
206513_at	UNQ13934	LL:9447	AIM2	absent in melanoma 2	Lymphocyte	3688	8.48
227039_at	UNQ13867	LL:11214	AKAP13	A kinase (PRKA) anchor protein 13	Multiple	7334	5.37
225701_at	UNQ15149	LL:80709	AKNA	AT-hook transcription factor AKNA	Multiple	10542	7.4
225621_at	UNQ666	LL:85365	ALG2	"asparagine-linked glycosylation 2 homolog (yeast, alpha-1,3-mannosyltransferase)"	Multiple	11272	4.61
222556_at	UNQ1936	LL:29880	ALG5	"asparagine-linked glycosylation 5 homolog (yeast, dolichyl-phosphate beta-glucosyltransferase)"	B Cell	3378	5
207328_at	UNQ13838	LL:246	ALOX15	arachidonate 15-lipoxygenase	Dendritic Cell	2654	44.23
214366_s_at	UNQ4121	LL:240	ALOX5	arachidonate 5-lipoxygenase	Multiple	2411	4.31
228094_at	UNQ722	LL:120425	AMICA	adhesion molecule AMICA	Myeloid	26535	12.2
224461_s_at	UNQ12317	LL:84883	AMID	apoptosis-inducing factor (AIF)-homologous mitochondrion-associated inducer of death	Myeloid	3315	5.77
206121_at	UNQ13783	LL:270	AMPD1	adenosine monophosphate deaminase 1 (isoform M)	B Cell	3077	5.26
212360_at	UNQ1824	LL:271	AMPD2	adenosine monophosphate deaminase 2 (isoform L)	Neutrophil	7106	4.13
207992_s_at	UNQ7719	LL:272	AMPD3	adenosine monophosphate deaminase (isoform E)	Myeloid	4271	7.84
224810_s_at	UNQ17641	LL:88455	ANKRD13	ankyrin repeat domain 13	Multiple	14540	3.74
227877_at	UNQ4673	AY032883	Annexin II		Lymphocyte	4131	6.88
201051_at	UNQ17663	LL:8125	ANP32A	"acidic (leucine-rich) nuclear phosphoprotein 32 family, member A"	Multiple	8083	3.84
221505_at	UNQ17153	LL:81611	ANP32E	"acidic (leucine-rich) nuclear phosphoprotein 32 family, member E"	Lymphocyte	5254	3.48
208103_s_at	UNQ17153	LL:81611	ANP32E	"acidic (leucine-rich) nuclear phosphoprotein 32 family, member E"	Lymphocyte	2557	15.98
213281_at	UNQ2130	LL:3725	AP1	v-jun sarcoma virus 17 oncogene homolog (avian)	B Cell	3964	6.05
221937_at	UNQ2955	LL:11276	AP1GBP1	AP1 gamma subunit binding protein 1	Lymphocyte	3046	3.67
222715_s_at	UNQ2955	LL:11276	AP1GBP1	AP1 gamma subunit binding protein 1	Multiple	2319	4.1
203300_x_at	UNQ13889	LL:8905	AP1S2	"adaptor-related protein complex 1, sigma 2 subunit"	Monocyte	9977	3.87
208074_s_at	UNQ5633	LL:1175	AP2S1	"adaptor-related protein complex 2, sigma 1 subunit"	Myeloid	3995	3.63
230925_at	UNQ10014	LL:54518	APBB1IP	"amyloid beta (A4) precursor protein-binding, family B, member 1 interacting protein"	Multiple	22478	8.9
224025_s_at	UNQ13769	LL:10533	APG7L	APG7 autophagy 7-like (S. cerevisiae)	Myeloid	3101	4.77
210873_x_at	UNQ15185	LL:200315	APOBEC3A	"apolipoprotein B mRNA editing enzyme, catalytic polypeptide-like 3A"	Myeloid	4066	18.91
206632_s_at	UNQ15185	LL:200315	APOBEC3A	"apolipoprotein B mRNA editing enzyme, catalytic polypeptide-like 3A"	Lymphocyte	2959	8.45
204205_at	UNQ14358	LL:60489	APOBEC3G	"apolipoprotein B mRNA editing enzyme, catalytic polypeptide-like 3G"	Multiple	8507	20.5
214182_at	UNQ3667	LL:382	ARF6	ADP-ribosylation factor 6	Multiple	2516	3.81
57082_at	UNQ16794	LL:26119	ARH	LDL receptor adaptor protein	T Cell	4487	3.75
221790_s_at	UNQ16794	LL:26119	ARH	LDL receptor adaptor protein	T Cell	2507	6.78
203175_at	UNQ5009	LL:391	ARHG	"ras homolog gene family, member G (rho G)"	Myeloid	9187	5.02
218870_at	UNQ16361	LL:55843	ARHGAP15	Rho GTPase activating protein 15	Multiple	3701	7.05
225173_at	UNQ16964	LL:93663	ARHGAP18	Rho GTPase activating protein 18	Myeloid	11734	8.21
204882_at	UNQ17032	LL:9938	ARHGAP25	KIAA0053 gene product	Multiple	8354	15.47
38149_at	UNQ17032	LL:9938	ARHGAP25	KIAA0053 gene product	Multiple	7090	9.65
224451_x_at	UNQ16958	LL:64333	ARHGAP9	Rho GTPase activating protein 9	Multiple	23729	10.14
232543_x_at	UNQ16958	LL:64333	ARHGAP9	Rho GTPase activating protein 9	Multiple	15971	8.63
226906_s_at	UNQ16958	LL:64333	ARHGAP9	Rho GTPase activating protein 9	Multiple	6876	12.97
204951_at	UNQ5016	LL:399	ARHH	"ras homolog gene family, member H"	Multiple	2634	6.67
205482_x_at	UNQ14419	LL:402	ARL2	ADP-ribosylation factor-like 2	Multiple	2175	3.75
202206_at	UNQ14707	LL:10123	ARL7	ADP-ribosylation factor-like 7	Lymphocyte	8316	9.09
202207_at	UNQ14707	LL:10123	ARL7	ADP-ribosylation factor-like 7	Lymphocyte	7001	5.88
202208_s_at	UNQ14707	LL:10123	ARL7	ADP-ribosylation factor-like 7	Lymphocyte	3704	8.14
224204_x_at	UNQ16718	LL:56938	ARNTL2	aryl hydrocarbon receptor nuclear translocator-like 2	Multiple	4063	7.32
211963_s_at	UNQ16548	LL:10092	ARPC5	"actin related protein 2/3 complex, subunit 5, 16kDa"	Multiple	12288	3.45
226915_s_at	UNQ16720	LL:81873	ARPC5L	"actin related protein 2/3 complex, subunit 5-like"	Lymphocyte	8344	4.17
223101_s_at	UNQ16720	LL:81873	ARPC5L	"actin related protein 2/3 complex, subunit 5-like"	Lymphocyte	6854	4.54
203388_at	UNQ4343	LL:409	ARRB2	"arrestin, beta 2"	Multiple	6407	7.41
218115_at	UNQ16663	LL:55723	ASF1B	ASF1 anti-silencing function 1 homolog B (S. cerevisiae)	Multiple	2366	4.38
219918_s_at	UNQ8545	LL:259266	ASPM	"asp (abnormal spindle)-like, microcephaly associated (Drosophila)"	T Cell	2641	11.24
244519_at	UNQ17917	LL:171023	ASXL1	additional sex combs like 1 (Drosophila)	Lymphocyte	3150	3.89
210858_x_at	UNQ12157	LL:472	ATM	"ataxia telangiectasia mutated (includes complementation groups A, C and D)"	Lymphocyte	3656	6.41
212672_at	UNQ12157	LL:472	ATM	"ataxia telangiectasia mutated (includes complementation groups A, C and D)"	Lymphocyte	2443	6.69
208442_s_at	UNQ12157	LL:472	ATM	"ataxia telangiectasia mutated (includes complementation groups A, C and D)"	Lymphocyte	2120	9.02
209281_s_at	UNQ5253	LL:490	ATP2B1	"ATPase, Ca++ transporting, plasma membrane 1"	Myeloid	4105	4.75
201971_s_at	UNQ8408	LL:523	ATP6V1A	"ATPase, H+ transporting, lysosomal 70kDa, V1 subunit A"	Myeloid	4483	8.3
202874_s_at	UNQ14812	LL:528	ATP6V1C1	"ATPase, H+ transporting, lysosomal 42kDa, V1 subunit C, isoform 1"	Myeloid	3256	3.83
202653_s_at	UNQ18022	LL:64844	AXOT	axotrophin	Multiple	2340	3.57
238117_at	UNQ10544	LL:8703	B4GALT3	"UDP-Gal:betaGlcNAc beta 1,4- galactosyltransferase, polypeptide 3"	B Cell	2183	6.82
204194_at	UNQ10270	LL:571	BACH1	"BTB and CNC homology 1, basic leucine zipper transcription factor 1"	Multiple	3649	6.95
221234_s_at	UNQ7298	LL:60468	BACH2	"BTB and CNC homology 1, basic leucine zipper transcription factor 2"	Lymphocyte	2506	8.49
227173_s_at	UNQ7298	LL:60468	BACH2	"BTB and CNC homology 1, basic leucine zipper transcription factor 2"	Lymphocyte	2171	3.91
236796_at	UNQ7298	LL:60468	BACH2	"BTB and CNC homology 1, basic leucine zipper transcription factor 2"	Lymphocyte	4317	5.57
236307_at	UNQ7298	LL:60468	BACH2	"BTB and CNC homology 1, basic leucine zipper transcription factor 2"	Lymphocyte	3528	4.87
243780_at	UNQ13589	LL:115650	BAFFR	"tumor necrosis factor receptor superfamily, member 13C"	B Cell	7229	17.21
223220_s_at	UNQ16255	LL:83666	BAL	B aggressive lymphoma gene	Multiple	10075	4.79
222915_s_at	UNQ17028	LL:55024	BANK1	B-cell scaffold protein with ankyrin repeats 1	B Cell	7059	10.31
219667_s_at	UNQ17028	LL:55024	BANK1	B-cell scaffold protein with ankyrin repeats 1	B Cell	7019	37.94
228928_x_at	UNQ8154	LL:54971	BANP	BTG3 associated nuclear protein	Myeloid	8548	4.11
233186_s_at	UNQ8154	LL:54971	BANP	BTG3 associated nuclear protein	Myeloid	4972	3.64
219966_x_at	UNQ8154	LL:54971	BANP	BTG3 associated nuclear protein	Myeloid	3475	4.86
225472_at	UNQ10703	LL:7918	BAT4	HLA-B associated transcript 4	Multiple	5086	3.91
205965_at	UNQ8097	LL:10538	BATF	"basic leucine zipper transcription factor, ATF-like"	Lymphocyte	3534	8.12
217986_s_at	UNQ4942	LL:11177	BAZ1A	"bromodomain adjacent to zinc finger domain, 1A"	Multiple	2120	3.89
222891_s_at	UNQ12498	LL:53335	BCL11A	B-cell CLL/lymphoma 11A (zinc finger protein)	Multiple	4965	8.21
219497_s_at	UNQ12498	LL:53335	BCL11A	B-cell CLL/lymphoma 11A (zinc finger protein)	B Cell	2788	5.36
222895_s_at	UNQ17508	LL:64919	BCL11B	B-cell CLL/lymphoma 11B (zinc finger protein)	Lymphocyte	15211	14.91
219528_s_at	UNQ17508	LL:64919	BCL11B	B-cell CLL/lymphoma 11B (zinc finger protein)	T Cell	4540	12.11
233302_at	UNQ17508	LL:64919	BCL11B	B-cell CLL/lymphoma 11B (zinc finger protein)	Lymphocyte	2326	6.46
244035_at	UNQ1831	LL:596	BCL2	B-cell CLL/lymphoma 2	Multiple	2165	21.65
205681_at	UNQ5712	LL:597	BCL2A1	BCL2-related protein A1	Myeloid	8115	11.51
225606_at	UNQ10503	LL:10018	BCL2L11	BCL2-like 11 (apoptosis facilitator)	Multiple	16247	6.24
203140_at	UNQ5614	LL:604	BCL6	B-cell CLL/lymphoma 6 (zinc finger protein 51)	Myeloid	9786	4.72
236439_at	UNQ5614	LL:604	BCL6	B-cell CLL/lymphoma 6 (zinc finger protein 51)	Multiple	4146	13.37
228758_at	UNQ5614	LL:604	BCL6	B-cell CLL/lymphoma 6 (zinc finger protein 51)	Myeloid	3712	3.41
206641_at	UNQ6158	LL:608	BCMA	"tumor necrosis factor receptor superfamily, member 17"	B Cell	14375	33.05
230983_at	UNQ16290	LL:199786	BCNP1	B-cell novel protein 1	B Cell	8482	8.88
201169_s_at	UNQ5714	LL:8553	BHLHB2	"basic helix-loop-helix domain containing, class B, 2"	Lymphocyte	3375	3.79
221530_s_at	UNQ4301	LL:79365	BHLHB3	"basic helix-loop-helix domain containing, class B, 3"	Monocyte	5120	3.95
229437_at	UNQ16247	LL:114614	BIC	BIC transcript	Multiple	21211	75.75
227143_s_at	UNQ8948	LL:637	BID	BH3 interacting domain death agonist	Myeloid	7667	4.63
211725_s_at	UNQ8948	LL:637	BID	BH3 interacting domain death agonist	Myeloid	4625	6.8
204493_at	UNQ8948	LL:637	BID	BH3 interacting domain death agonist	Myeloid	2437	7.27
219191_s_at	UNQ16218	LL:51411	BIN2	bridging integrator 2	Multiple	4543	14.9
204860_s_at	UNQ6146	LL:4671	BIRC1	baculoviral IAP repeat-containing 1	Myeloid	2089	15.47
230499_at	UNQ6151	LL:330	BIRC3	baculoviral IAP repeat-containing 3	Multiple	14153	7.11
210538_s_at	UNQ6151	LL:330	BIRC3	baculoviral IAP repeat-containing 3	Multiple	10449	17.56
206255_at	UNQ11026	LL:640	BLK	B lymphoid tyrosine kinase	B Cell	2319	46.38
207655_s_at	UNQ10566	LL:29760	BLNK	B-cell linker	B Cell	5318	4.43
224413_s_at	UNQ8613	LL:83877	BLP1	BBP-like protein 1	Myeloid	11593	3.5
203773_x_at	UNQ11876	LL:644	BLVRA	biliverdin reductase A	Myeloid	5967	4.55
217916_s_at	UNQ17270	LL:51571	BM-009	hypothetical protein BM-009	Multiple	6914	5.93
235275_at	UNQ947	LL:656	BMP8B	bone morphogenetic protein 8b (osteogenic protein 2)	B Cell	2975	3.74
203066_at	UNQ4892	LL:51363	BRAG	B cell RAG associated protein	Multiple	4509	3.5
214911_s_at	UNQ7396	LL:6046	BRD2	bromodomain containing 2	Multiple	5143	3.6
220059_at	UNQ17009	LL:26228	BRDG1	BCR downstream signaling 1	B Cell	2266	8.09
235609_at	UNQ18073	LL:83990	BRIP1	BRCA1 interacting protein C-terminal helicase 1	Multiple	2240	5.33
236226_at	UNQ16217	LL:151888	BTLA	B and T lymphocyte associated	Lymphocyte	4213	23.41
209846_s_at	UNQ2567	LL:11118	BTN3A2	"butyrophilin, subfamily 3, member A2"	Multiple	3647	5.74
212613_at	UNQ2567	LL:11118	BTN3A2	"butyrophilin, subfamily 3, member A2"	Lymphocyte	2134	7.11
204820_s_at	UNQ11183	LL:10384	BTN3A3	"butyrophilin, subfamily 3, member A3"	Lymphocyte	9387	3.55
201457_x_at	UNQ10241	LL:9184	BUB3	BUB3 budding uninhibited by benzimidazoles 3 homolog (yeast)	Multiple	6405	4.02
201456_s_at	UNQ10241	LL:9184	BUB3	BUB3 budding uninhibited by benzimidazoles 3 homolog (yeast)	Lymphocyte	2126	3.49
224647_at	UNQ18611	LL:219771	C10orf9	chromosome 10 open reading frame 9	Multiple	8999	3.61
224651_at	UNQ18611	LL:219771	C10orf9	chromosome 10 open reading frame 9	Multiple	6078	3.43
220560_at	UNQ16338	LL:29125	C11orf21	chromosome 11 open reading frame 21	Multiple	2106	3.83
223038_s_at	UNQ9690	LL:58516	C12orf14	chromosome 12 open reading frame 14	Multiple	8517	13.41
219099_at	UNQ16711	LL:57103	C12orf5	chromosome 12 open reading frame 5	Multiple	2394	6.38
219471_at	UNQ13604	LL:80183	C13orf18	chromosome 13 open reading frame 18	Multiple	4724	9.26
44790_s_at	UNQ13604	LL:80183	C13orf18	chromosome 13 open reading frame 18	Multiple	2683	11.18
226630_at	UNQ16756	LL:55320	C14orf106	chromosome 14 open reading frame 106	Multiple	2639	3.57
213246_at	UNQ4413	LL:26175	C14orf109	chromosome 14 open reading frame 109	Myeloid	3487	5.05
229520_s_at	UNQ11612	LL:55668	C14orf118	chromosome 14 open reading frame 118	Multiple	3436	4.04
218940_at	UNQ16993	LL:79609	C14orf138	chromosome 14 open reading frame 138	B Cell	2291	8.49
219316_s_at	UNQ16787	LL:55640	C14orf58	chromosome 14 open reading frame 58	Myeloid	2427	3.52
244033_at	UNQ18195	LL:283580	C14orf61	chromosome 14 open reading frame 61	Lymphocyte	2751	12.8
221739_at	UNQ21037	LL:56005	C19orf10	chromosome 19 open reading frame 10	B Cell	10433	3.65
216483_s_at	UNQ21037	LL:56005	C19orf10	chromosome 19 open reading frame 10	B Cell	6828	4.55
200056_s_at	UNQ14849	LL:10438	C1D	nuclear DNA-binding protein	Multiple	3497	3.91
225399_at	UNQ17004	LL:116461	C1orf19	chromosome 1 open reading frame 19	Multiple	3622	4
223243_s_at	UNQ6092	LL:80267	C1orf22	chromosome 1 open reading frame 22	Multiple	8291	3.47
217966_s_at	UNQ14615	LL:116496	C1orf24	chromosome 1 open reading frame 24	Myeloid	9950	8.22
204439_at	UNQ16692	LL:10964	C1orf29	chromosome 1 open reading frame 29	Multiple	4933	8.97
220688_s_at	UNQ16533	LL:51154	C1orf33	chromosome 1 open reading frame 33	Lymphocyte	2591	7.85
235783_at	UNQ16533	LL:51154	C1orf33	chromosome 1 open reading frame 33	Multiple	2126	4.57
210785_s_at	UNQ16757	LL:9473	C1orf38	chromosome 1 open reading frame 38	Myeloid	5983	5.46
207571_x_at	UNQ16757	LL:9473	C1orf38	chromosome 1 open reading frame 38	Multiple	5707	5.49
208910_s_at	UNQ3543	LL:708	C1QBP	"complement component 1, q subcomponent binding protein"	Lymphocyte	4303	3.46
225252_at	UNQ16669	LL:140809	C20orf139	chromosome 20 open reading frame 139	Myeloid	22274	8
218282_at	UNQ573	LL:55741	C20orf31	chromosome 20 open reading frame 31	B Cell	2268	3.94
227199_at	UNQ16238	LL:23181	C21orf106	chromosome 21 open reading frame 106	Lymphocyte	5931	4.98
231303_at	UNQ17752	LL:54072	C21orf42	chromosome 21 open reading frame 42	Monocyte	3021	11.85
228597_at	UNQ16981	LL:54069	C21orf45	chromosome 21 open reading frame 45	T Cell	2048	4.65
230777_s_at	UNQ17498	AF426259	C21orf83B		B Cell	2582	4.3
226109_at	UNQ16970	LL:54149	C21orf91	chromosome 21 open reading frame 91	Multiple	5796	4
201298_s_at	UNQ16686	LL:55233	C2orf6	chromosome 2 open reading frame 6	Multiple	8260	9.83
201297_s_at	UNQ16686	LL:55233	C2orf6	chromosome 2 open reading frame 6	Multiple	2337	10.62
218023_s_at	UNQ17944	LL:51307	C5orf6	chromosome 5 open reading frame 6	Neutrophil	4341	3.49
220088_at	UNQ5259	LL:728	C5R1	complement component 5 receptor 1 (C5a ligand)	Myeloid	12692	10.67
226135_at	UNQ20110	LL:54887	C6orf107	chromosome 6 open reading frame 107	Myeloid	8215	5.42
225723_at	UNQ4533	LL:154467	C6orf129	chromosome 6 open reading frame 129	Lymphocyte	3294	5.27
229390_at	UNQ11622	LL:221299	C6orf187	chromosome 6 open reading frame 187	Multiple	8245	6.22
229391_s_at	UNQ11622	LL:221299	C6orf187	chromosome 6 open reading frame 187	Multiple	4410	6.17
206707_x_at	UNQ8984	LL:9750	C6orf32	chromosome 6 open reading frame 32	Multiple	12645	35.62
209829_at	UNQ8984	LL:9750	C6orf32	chromosome 6 open reading frame 32	Multiple	4128	13.32
232591_s_at	UNQ3013	LL:55754	C6orf67	chromosome 6 open reading frame 67	Multiple	7210	4.37
225071_at	UNQ16224	LL:116150	C6orf68	chromosome 6 open reading frame 68	Multiple	5852	4.09
223176_at	UNQ22058	LL:222658	C6orf69	chromosome 6 open reading frame 69	Multiple	2806	5.1
225604_s_at	UNQ2908	LL:152007	C9orf19	chromosome 9 open reading frame 19	Multiple	14844	4.53
225919_s_at	UNQ17055	LL:203228	C9orf72	chromosome 9 open reading frame 72	Myeloid	5850	4.05
235626_at	UNQ3288	LL:57118	CAMK1D	calcium/calmodulin-dependent protein kinase ID	Myeloid	7629	4.29
241871_at	UNQ17164	LL:814	CAMK4	calcium/calmodulin-dependent protein kinase IV	T Cell	2095	5.37
210244_at	UNQ1637	LL:820	CAMP	cathelicidin antimicrobial peptide	Multiple	2078	6.2
225565_at	UNQ2711	LL:1385	cAMP-REBP	cAMP responsive element binding protein 1	Multiple	3450	4.11
238034_at	UNQ1465	LL:821	CANX	calnexin	Multiple	4846	4.89
213798_s_at	UNQ2356	LL:10487	CAP1	"CAP, adenylate cyclase-associated protein 1 (yeast)"	Multiple	16053	4.45
201850_at	UNQ5616	LL:822	CAPG	"capping protein (actin filament), gelsolin-like"	Myeloid	11431	4.82
223514_at	UNQ9663	LL:84433	CARD11	"caspase recruitment domain family, member 11"	Lymphocyte	3668	21.58
243154_at	UNQ9663	LL:84433	CARD11	"caspase recruitment domain family, member 11"	Lymphocyte	2270	7.44
224736_at	UNQ17562	LL:55749	CARP-1	cell-cycle and apoptosis regulatory protein 1	Multiple	7343	5.97
206011_at	UNQ1985	LL:834	CASP1	"caspase 1, apoptosis-related cysteine protease (interleukin 1, beta, convertase)"	Monocyte	3549	3.86
226036_x_at	UNQ6159	LL:835	CASP2	"caspase 2, apoptosis-related cysteine protease (neural precursor cell expressed, developmentally down-regulated 2)"	Multiple	7353	8.36
202763_at	UNQ5656	LL:836	CASP3	"caspase 3, apoptosis-related cysteine protease"	Multiple	2760	3.97
213373_s_at	UNQ2755	LL:841	CASP8	"caspase 8, apoptosis-related cysteine protease"	Multiple	3280	7.63
229010_at	UNQ9979	LL:867	CBL	Cas-Br-M (murine) ecotropic retroviral transforming sequence	Multiple	3172	13.5
209682_at	UNQ14620	LL:868	CBLB	Cas-Br-M (murine) ecotropic retroviral transforming sequence b	Lymphocyte	2903	3.56
205379_at	UNQ15741	LL:874	CBR3	carbonyl reductase 3	Dendritic Cell	2127	3.54
201091_s_at	UNQ10760	LL:11335	CBX3	"chromobox homolog 3 (HP1 gamma homolog, Drosophila)"	Lymphocyte	2271	3.66
231862_at	UNQ16890	LL:23468	CBX5	"chromobox homolog 5 (HP1 alpha homolog, Drosophila)"	Multiple	2662	4.4
225297_at	UNQ16658	LL:115106	CCDC5	coiled-coil domain containing 5 (spindle associated)	T Cell	4659	4.93
207533_at	UNQ819	LL:6346	CCL1	chemokine (C-C motif) ligand 1	Multiple	4260	142
206407_s_at	UNQ447	LL:6357	CCL13	chemokine (C-C motif) ligand 13	Dendritic Cell	6924	12.36
207900_at	UNQ814	LL:6361	CCL17	chemokine (C-C motif) ligand 17	Dendritic Cell	7753	172.29
210072_at	UNQ1501	LL:6363	CCL19	chemokine (C-C motif) ligand 19	Myeloid	3283	4.03
205476_at	UNQ821	LL:6364	CCL20	chemokine (C-C motif) ligand 20	Multiple	11602	11.05
207861_at	UNQ9345	LL:6367	CCL22	chemokine (C-C motif) ligand 22	Myeloid	22692	100.85
221463_at	UNQ823	LL:6369	CCL24	chemokine (C-C motif) ligand 24	Monocyte	7646	39.21
205114_s_at	UNQ6977	LL:6348	CCL3	chemokine (C-C motif) ligand 3	Multiple	30214	34.73
204103_at	UNQ80	LL:6351	CCL4	chemokine (C-C motif) ligand 4	Multiple	25164	19.28
204655_at	UNQ91	LL:6352	CCL5	chemokine (C-C motif) ligand 5	Multiple	15222	13.53
1405_i_at	UNQ91	LL:6352	CCL5	chemokine (C-C motif) ligand 5	Multiple	12206	14.98
214038_at	UNQ86	LL:6355	CCL8	chemokine (C-C motif) ligand 8	Multiple	2552	4.68
203418_at	UNQ2354	LL:890	CCNA2	cyclin A2	T Cell	2593	7.41
213226_at	UNQ2354	LL:890	CCNA2	cyclin A2	T Cell	2114	8.13
214710_s_at	UNQ2135	LL:891	CCNB1	cyclin B1	T Cell	2184	5.9
228729_at	UNQ2135	LL:891	CCNB1	cyclin B1	T Cell	2041	7.42
202705_at	UNQ16629	LL:9133	CCNB2	cyclin B2	T Cell	2961	5.15
200951_s_at	UNQ2066	LL:894	CCND2	cyclin D2	Lymphocyte	4698	26.1
200952_s_at	UNQ2066	LL:894	CCND2	cyclin D2	Lymphocyte	3292	12.91
205098_at	UNQ2408	LL:1230	CCR1	chemokine (C-C motif) receptor 1	Multiple	6914	7.47
205099_s_at	UNQ2408	LL:1230	CCR1	chemokine (C-C motif) receptor 1	Multiple	4278	13.58
206978_at	UNQ2389	LL:1231	CCR2	chemokine (C-C motif) receptor 2	Multiple	6116	15.68
208304_at	UNQ8890	LL:1232	CCR3	chemokine (C-C motif) receptor 3	Neutrophil	2238	18.65
206991_s_at	UNQ7644	LL:1234	CCR5	chemokine (C-C motif) receptor 5	Multiple	3333	9.52
206337_at	UNQ1137	LL:1236	CCR7	chemokine (C-C motif) receptor 7	Multiple	11772	39.91
211434_s_at	UNQ862	LL:9034	CCRL2	chemokine (C-C motif) receptor-like 2	Monocyte	4917	13.66
201946_s_at	UNQ7048	LL:10576	CCT2	"chaperonin containing TCP1, subunit 2 (beta)"	Multiple	4433	4.46
207840_at	UNQ9551	LL:11126	CD160	CD160 antigen	Lymphocyte	2961	7.9
208653_s_at	UNQ1714	LL:8763	CD164	"CD164 antigen, sialomucin"	Multiple	3775	3.48
206398_s_at	UNQ1116	LL:930	CD19	CD19 antigen	B Cell	3347	11.95
210325_at	UNQ1117	LL:909	CD1A	"CD1A antigen, a polypeptide"	Dendritic Cell	10195	21.02
206749_at	UNQ1118	LL:910	CD1B	"CD1B antigen, b polypeptide"	Dendritic Cell	9816	75.51
205987_at	UNQ1589	LL:911	CD1C	"CD1C antigen, c polypeptide"	Multiple	7547	26.48
205789_at	UNQ1590	LL:912	CD1D	"CD1D antigen, d polypeptide"	Monocyte	2723	7.46
215784_at	UNQ1396	LL:913	CD1E	"CD1E antigen, e polypeptide"	Dendritic Cell	9252	97.39
208592_s_at	UNQ1396	LL:913	CD1E	"CD1E antigen, e polypeptide"	Dendritic Cell	3879	20.97
205831_at	UNQ914	LL:914	CD2	"CD2 antigen (p50), sheep red blood cell receptor"	Lymphocyte	10244	10.04
228592_at	UNQ2103	LL:931	CD20	"membrane-spanning 4-domains, subfamily A, member 1"	B Cell	33076	30.91
210356_x_at	UNQ2103	LL:931	CD20	"membrane-spanning 4-domains, subfamily A, member 1"	B Cell	24190	56.26
217418_x_at	UNQ2103	LL:931	CD20	"membrane-spanning 4-domains, subfamily A, member 1"	B Cell	22849	71.4
231418_at	UNQ2103	LL:931	CD20	"membrane-spanning 4-domains, subfamily A, member 1"	B Cell	6731	23.62
228599_at	UNQ2103	LL:931	CD20	"membrane-spanning 4-domains, subfamily A, member 1"	B Cell	5686	20.31
220307_at	UNQ3062	LL:51744	CD244	CD244 natural killer cell receptor 2B4	NK Cell	2079	4.52
204192_at	UNQ2154	LL:951	CD37	CD37 antigen	Multiple	12330	15.13
205692_s_at	UNQ1987	LL:952	CD38	CD38 antigen (p45)	Multiple	11262	9.88
213539_at	UNQ1593	LL:915	CD3D	"CD3D antigen, delta polypeptide (TiT3 complex)"	T Cell	13150	11.43
205456_at	UNQ1121	LL:916	CD3E	"CD3E antigen, epsilon polypeptide (TiT3 complex)"	T Cell	5752	10.96
206804_at	UNQ1594	LL:917	CD3G	"CD3G antigen, gamma polypeptide (TiT3 complex)"	T Cell	3071	55.84
210031_at	UNQ1122	LL:919	CD3Z	"CD3Z antigen, zeta polypeptide (TiT3 complex)"	Lymphocyte	14735	33.49
209835_x_at	UNQ1595	LL:960	CD44	CD44 antigen (homing function and Indian blood group system)	Multiple	8111	3.5
212014_x_at	UNQ1595	LL:960	CD44	CD44 antigen (homing function and Indian blood group system)	Multiple	7306	3.99
204490_s_at	UNQ1595	LL:960	CD44	CD44 antigen (homing function and Indian blood group system)	Multiple	6414	5.11
229221_at	UNQ1595	LL:960	CD44	CD44 antigen (homing function and Indian blood group system)	Multiple	5540	8.79
210916_s_at	UNQ1595	LL:960	CD44	CD44 antigen (homing function and Indian blood group system)	Multiple	3317	4.31
204118_at	UNQ1597	LL:962	CD48	CD48 antigen (B-cell membrane protein)	Multiple	16210	11.58
230489_at	UNQ1599	LL:921	CD5	CD5 antigen (p56-62)	T Cell	3649	8.2
242946_at	UNQ2185	LL:963	CD53	CD53 antigen	Multiple	3545	9.85
205173_x_at	UNQ1458	LL:965	CD58	"CD58 antigen, (lymphocyte function-associated antigen 3)"	Multiple	7215	5.51
211744_s_at	UNQ1458	LL:965	CD58	"CD58 antigen, (lymphocyte function-associated antigen 3)"	Myeloid	6155	8.05
216942_s_at	UNQ1458	LL:965	CD58	"CD58 antigen, (lymphocyte function-associated antigen 3)"	Multiple	5179	9.96
243931_at	UNQ1458	LL:965	CD58	"CD58 antigen, (lymphocyte function-associated antigen 3)"	Multiple	7207	5.26
213958_at	UNQ1124	LL:923	CD6	CD6 antigen	T Cell	6470	9.88
211900_x_at	UNQ1124	LL:923	CD6	CD6 antigen	T Cell	3039	9.8
211893_x_at	UNQ1124	LL:923	CD6	CD6 antigen	T Cell	2586	8.34
209795_at	UNQ2216	LL:969	CD69	"CD69 antigen (p60, early T-cell activation antigen)"	Lymphocyte	5298	8.41
237009_at	UNQ2216	LL:969	CD69	"CD69 antigen (p60, early T-cell activation antigen)"	Lymphocyte	4247	17.33
214049_x_at	UNQ10091	LL:924	CD7	CD7 antigen (p41)	Lymphocyte	2734	16.57
214551_s_at	UNQ10091	LL:924	CD7	CD7 antigen (p41)	Lymphocyte	2436	17.4
241849_at	UNQ7334	LL:972	CD74	"CD74 antigen (invariant polypeptide of major histocompatibility complex, class II antigen-associated)"	Multiple	2719	6.47
205049_s_at	UNQ1563	LL:973	CD79A	CD79A antigen (immunoglobulin-associated alpha)	B Cell	7857	12.78
205297_s_at	UNQ1564	LL:974	CD79B	CD79B antigen (immunoglobulin-associated beta)	B Cell	3433	15.97
240232_at	UNQ1125	LL:941	CD80	"CD80 antigen (CD28 antigen ligand 1, B7-1 antigen)"	Myeloid	14984	46.83
207176_s_at	UNQ1125	LL:941	CD80	"CD80 antigen (CD28 antigen ligand 1, B7-1 antigen)"	Myeloid	2816	4.58
228910_at	UNQ3025	LL:3732	CD82	"kangai 1 (suppression of tumorigenicity 6, prostate; CD82 antigen (R2 leukocyte antigen, antigen detected by monoclonal and antibody IA4))"	Multiple	6425	4.79
204440_at	UNQ9364	LL:9308	CD83	"CD83 antigen (activated B lymphocytes, immunoglobulin superfamily)"	Multiple	13832	9.47
230391_at	UNQ9050	LL:8832	CD84	CD84 antigen (leukocyte antigen)	Multiple	16882	9.13
244352_at	UNQ9050	LL:8832	CD84	CD84 antigen (leukocyte antigen)	Multiple	3484	8.3
205988_at	UNQ9050	LL:8832	CD84	CD84 antigen (leukocyte antigen)	Multiple	3121	5.62
210895_s_at	UNQ1127	LL:942	CD86	"CD86 antigen (CD28 antigen ligand 2, B7-2 antigen)"	Myeloid	10972	18.92
205686_s_at	UNQ1127	LL:942	CD86	"CD86 antigen (CD28 antigen ligand 2, B7-2 antigen)"	Dendritic Cell	5054	21.97
205685_at	UNQ1127	LL:942	CD86	"CD86 antigen (CD28 antigen ligand 2, B7-2 antigen)"	Myeloid	4237	13.67
205758_at	UNQ1601	LL:925	CD8A	"CD8 antigen, alpha polypeptide (p32)"	T Cell	9984	13.96
207979_s_at	UNQ1565	LL:926	CD8B1	"CD8 antigen, beta polypeptide 1 (p37)"	T Cell	7579	22.97
215332_s_at	UNQ1565	LL:926	CD8B1	"CD8 antigen, beta polypeptide 1 (p37)"	T Cell	2434	32.45
206761_at	UNQ1361	LL:10225	CD96	CD96 antigen	Lymphocyte	2236	14.91
202910_s_at	UNQ931	LL:976	CD97	CD97 antigen	Multiple	6875	5.75
205627_at	UNQ13681	LL:978	CDA	cytidine deaminase	Neutrophil	4086	6.87
210559_s_at	UNQ2651	LL:983	CDC2	"cell division cycle 2, G1 to S and G2 to M"	T Cell	2902	5.98
203214_x_at	UNQ2651	LL:983	CDC2	"cell division cycle 2, G1 to S and G2 to M"	T Cell	2414	6.35
203213_at	UNQ2651	LL:983	CDC2	"cell division cycle 2, G1 to S and G2 to M"	T Cell	2411	6.89
201853_s_at	UNQ3700	LL:994	CDC25B	cell division cycle 25B	Lymphocyte	4401	3.71
208727_s_at	UNQ4913	LL:998	CDC42	"cell division cycle 42 (GTP binding protein, 25kDa)"	Multiple	8733	5.8
209057_x_at	UNQ4222	LL:988	CDC5L	CDC5 cell division cycle 5-like (S. pombe)	Multiple	7595	6.72
223381_at	UNQ9674	LL:83540	CDCA1	cell division cycle associated 1	T Cell	3580	15.91
226661_at	UNQ12716	LL:157313	CDCA2	cell division cycle associated 2	T Cell	3128	4.97
224753_at	UNQ16606	LL:113130	CDCA5	cell division cycle associated 5	T Cell	4072	13.35
233540_s_at	UNQ16594	LL:55755	CDK5RAP2	CDK5 regulatory subunit associated protein 2	Monocyte	6744	5.05
220935_s_at	UNQ16594	LL:55755	CDK5RAP2	CDK5 regulatory subunit associated protein 2	Monocyte	2301	4.56
224851_at	UNQ18757	LL:1021	CDK6	cyclin-dependent kinase 6	Lymphocyte	19872	15.4
224847_at	UNQ18757	LL:1021	CDK6	cyclin-dependent kinase 6	Lymphocyte	19246	10.49
224848_at	UNQ18757	LL:1021	CDK6	cyclin-dependent kinase 6	Lymphocyte	10836	8.6
243000_at	UNQ18757	LL:1021	CDK6	cyclin-dependent kinase 6	Multiple	2821	17.63
235287_at	UNQ18757	LL:1021	CDK6	cyclin-dependent kinase 6	Multiple	2079	20.79
202284_s_at	UNQ2706	LL:1026	CDKN1A	"cyclin-dependent kinase inhibitor 1A (p21, Cip1)"	Myeloid	11590	4.92
210240_s_at	UNQ14192	LL:1032	CDKN2D	"cyclin-dependent kinase inhibitor 2D (p19, inhibits CDK4)"	Multiple	2116	5.1
228868_x_at	UNQ16891	LL:81620	CDT1	DNA replication factor	Lymphocyte	3408	5.45
204661_at	UNQ9269	LL:1043	CDW52	CDW52 antigen (CAMPATH-1 antigen)	Multiple	17999	4.76
34210_at	UNQ9269	LL:1043	CDW52	CDW52 antigen (CAMPATH-1 antigen)	Multiple	13174	4.43
219863_at	UNQ16511	LL:51191	CEB1	cyclin-E binding protein 1	Multiple	3917	6.42
219505_at	UNQ4503	LL:51816	CECR1	"cat eye syndrome chromosome region, candidate 1"	Multiple	11702	5.55
231772_x_at	UNQ16984	LL:64946	CENPH	centromere protein H	Lymphocyte	3248	11.01
222876_s_at	UNQ14236	LL:55803	CENTA2	"centaurin, alpha 2"	Myeloid	4029	7.98
205213_at	UNQ14579	LL:9744	CENTB1	"centaurin, beta 1"	Multiple	2996	31.54
212476_at	UNQ17886	LL:23527	CENTB2	"centaurin, beta 2"	Multiple	2529	4.01
34206_at	UNQ17236	LL:116985	CENTD2	"centaurin, delta 2"	Myeloid	2821	3.64
211862_x_at	UNQ4900	LL:8837	CFLAR	CASP8 and FADD-like apoptosis regulator	Multiple	10585	8.54
209939_x_at	UNQ4900	LL:8837	CFLAR	CASP8 and FADD-like apoptosis regulator	Multiple	10146	3.4
208485_x_at	UNQ4900	LL:8837	CFLAR	CASP8 and FADD-like apoptosis regulator	Multiple	10050	9.31
211316_x_at	UNQ4900	LL:8837	CFLAR	CASP8 and FADD-like apoptosis regulator	Multiple	9783	5.65
210563_x_at	UNQ4900	LL:8837	CFLAR	CASP8 and FADD-like apoptosis regulator	Multiple	9301	4.21
211317_s_at	UNQ4900	LL:8837	CFLAR	CASP8 and FADD-like apoptosis regulator	Multiple	7267	11.53
239629_at	UNQ4900	LL:8837	CFLAR	CASP8 and FADD-like apoptosis regulator	Multiple	6137	4.09
209508_x_at	UNQ4900	LL:8837	CFLAR	CASP8 and FADD-like apoptosis regulator	Multiple	6101	6.39
210564_x_at	UNQ4900	LL:8837	CFLAR	CASP8 and FADD-like apoptosis regulator	Multiple	5115	6.77
217197_x_at	UNQ21033	LL:90634	CG018	hypothetical gene CG018	Dendritic Cell	2834	3.75
233970_s_at	UNQ16862	LL:51605	CGI-09	CGI-09 protein	Lymphocyte	2835	4.65
222768_s_at	UNQ16862	LL:51605	CGI-09	CGI-09 protein	Multiple	2191	7.07
228234_at	UNQ24242	LL:51014	CGI-109	CGI-109 protein	Myeloid	3616	4.55
230014_at	UNQ16769	LL:51646	CGI-127	yippee protein	Multiple	3780	10.65
223397_s_at	UNQ22520	LL:51388	CGI-37	comparative gene identification transcript 37	Multiple	2659	6.65
204759_at	UNQ14111	LL:1102	CHC1L	chromosome condensation 1-like	Multiple	4263	5.92
238075_at	UNQ5011	LL:1111	CHEK1	CHK1 checkpoint homolog (S. pombe)	Lymphocyte	2559	4.74
209395_at	UNQ1667	LL:1116	CHI3L1	chitinase 3-like 1 (cartilage glycoprotein-39)	Myeloid	8442	4.24
218566_s_at	UNQ17505	LL:26973	CHORDC1	"cysteine and histidine-rich domain (CHORD)-containing, zinc binding protein 1"	Multiple	2380	3.58
210943_s_at	UNQ14107	LL:1130	CHS1	Chediak-Higashi syndrome 1	Multiple	4708	5.17
203518_at	UNQ14107	LL:1130	CHS1	Chediak-Higashi syndrome 1	Multiple	3899	8.12
226372_at	UNQ2948	LL:50515	CHST11		Multiple	7886	5.82
226368_at	UNQ2948	LL:50515	CHST11		Multiple	5117	7.75
222786_at	UNQ500	LL:55501	CHST12	carbohydrate (chondroitin 4) sulfotransferase 12	NK Cell	3417	3.84
218927_s_at	UNQ500	LL:55501	CHST12	carbohydrate (chondroitin 4) sulfotransferase 12	Lymphocyte	2862	7.53
203921_at	UNQ7480	LL:9435	CHST2	carbohydrate (N-acetylglucosamine-6-O) sulfotransferase 2	Multiple	3881	6.41
206756_at	UNQ11511	LL:56548	CHST7	carbohydrate (N-acetylglucosamine 6-O) sulfotransferase 7	Dendritic Cell	3065	5.19
242625_at	UNQ11375	LL:91543	cig5	viperin	Myeloid	23555	11.06
213797_at	UNQ11375	LL:91543	cig5	viperin	Multiple	8098	10.45
223961_s_at	UNQ5695	LL:1154	CISH	cytokine inducible SH2-containing protein	Lymphocyte	11519	6.09
221223_x_at	UNQ5695	LL:1154	CISH	cytokine inducible SH2-containing protein	Lymphocyte	5944	4.13
200998_s_at	UNQ2352	LL:10970	CKAP4	cytoskeleton-associated protein 4	Multiple	4916	3.78
223451_s_at	UNQ410	LL:51192	CKLF	chemokine-like factor	Multiple	9243	5.31
219161_s_at	UNQ410	LL:51192	CKLF	chemokine-like factor	Multiple	8022	10.49
221058_s_at	UNQ410	LL:51192	CKLF	chemokine-like factor	Myeloid	3595	7.9
229967_at	UNQ16168	LL:146225	CKLFSF2	chemokine-like factor super family 2	Neutrophil	41610	53.01
234562_x_at	UNQ8283	LL:152189	CKLFSF8	chemokine-like factor super family 8	Multiple	2065	9.83
204170_s_at	UNQ9971	LL:1164	CKS2	CDC28 protein kinase regulatory subunit 2	Lymphocyte	3179	4.24
206207_at	UNQ16207	LL:1178	CLC	Charcot-Leyden crystal protein	Neutrophil	12736	26.53
221698_s_at	UNQ589	LL:64581	CLECSF12	"C-type (calcium dependent, carbohydrate-recognition domain) lectin, superfamily member 12"	Myeloid	6210	7.96
206682_at	UNQ9278	LL:10462	CLECSF13	"C-type (calcium dependent, carbohydrate-recognition domain) lectin, superfamily member 13 (macrophage-derived)"	Dendritic Cell	5982	16.62
209732_at	UNQ4451	LL:9976	CLECSF2	"C-type (calcium dependent, carbohydrate-recognition domain) lectin, superfamily member 2 (activation-induced)"	Multiple	11767	6.26
219890_at	UNQ2951	LL:23601	CLECSF5	"C-type (calcium dependent, carbohydrate-recognition domain) lectin, superfamily member 5"	Monocyte	9607	32.57
219947_at	UNQ11726	LL:50856	CLECSF6	"C-type (calcium dependent, carbohydrate-recognition domain) lectin, superfamily member 6"	Myeloid	4151	13.84
221724_s_at	UNQ11726	LL:50856	CLECSF6	"C-type (calcium dependent, carbohydrate-recognition domain) lectin, superfamily member 6"	Myeloid	3912	14.76
222934_s_at	UNQ218	LL:26253	CLECSF9	"C-type (calcium dependent, carbohydrate-recognition domain) lectin, superfamily member 9"	Myeloid	24606	18.5
213415_at	UNQ14606	LL:1193	CLIC2	chloride intracellular channel 2	Dendritic Cell	4912	8.47
219529_at	UNQ16824	LL:9022	CLIC3	chloride intracellular channel 3	NK Cell	4405	3.72
214196_s_at	UNQ267	LL:1200	CLN2	"ceroid-lipofuscinosis, neuronal 2, late infantile (Jansky-Bielschowsky disease)"	Multiple	2268	3.75
223912_s_at	UNQ11909	LL:2055	CLN8	"ceroid-lipofuscinosis, neuronal 8 (epilepsy, progressive with mental retardation)"	Myeloid	4250	4.45
222874_s_at	UNQ11909	LL:2055	CLN8	"ceroid-lipofuscinosis, neuronal 8 (epilepsy, progressive with mental retardation)"	Myeloid	3365	4.88
209933_s_at	UNQ5043	LL:11314	CMRF-35H	leukocyte membrane antigen	Multiple	7047	15.84
217078_s_at	UNQ5043	LL:11314	CMRF-35H	leukocyte membrane antigen	Multiple	2009	40.18
228314_at	UNQ5965	LL:84230	CNAP-1	hypothetical protein AD158	Multiple	4452	4.3
223431_at	UNQ17330	LL:55330	CNO	cappuccino	Multiple	4707	4.13
223219_s_at	UNQ17921	LL:25904	CNOT10	"CCR4-NOT transcription complex, subunit 10"	Dendritic Cell	4685	5.82
226153_s_at	UNQ19329	LL:246175	CNOT6L	"CCR4-NOT transcription complex, subunit 6-like"	Multiple	14686	4.66
223465_at	UNQ16567	LL:10087	COL4A3BP	"collagen, type IV, alpha 3 (Goodpasture antigen) binding protein"	Myeloid	3905	6.73
234950_s_at	UNQ7241	LL:64326	COP1	constitutive photomorphogenic protein	Myeloid	8152	3.93
208961_s_at	UNQ15817	LL:1316	COPEB	core promoter element binding protein	B Cell	15219	6.93
208960_s_at	UNQ15817	LL:1316	COPEB	core promoter element binding protein	B Cell	12959	10.58
209083_at	UNQ15118	LL:11151	CORO1A	"coronin, actin binding protein, 1A"	Multiple	11936	13.8
221676_s_at	UNQ11445	LL:23603	CORO1C	"coronin, actin binding protein, 1C"	Myeloid	8806	5.06
224583_at	UNQ16648	LL:23406	COTL1	coactosin-like 1 (Dictyostelium)	Multiple	17726	5.36
221059_s_at	UNQ16648	LL:23406	COTL1	coactosin-like 1 (Dictyostelium)	Multiple	10026	7.89
235019_at	UNQ1115	LL:1368	CPM		Myeloid	8456	4.56
227189_at	UNQ17701	LL:57699	CPNE5	copine V	B Cell	12562	4.22
204172_at	UNQ14045	LL:1371	CPO	"coproporphyrinogen oxidase (coproporphyria, harderoporphyria)"	T Cell	4583	9.75
202697_at	UNQ16875	LL:11051	CPSF5	"cleavage and polyadenylation specific factor 5, 25 kDa"	Lymphocyte	2658	3.41
208146_s_at	UNQ197	LL:54504	CPVL	"carboxypeptidase, vitellogenic-like"	Myeloid	4945	3.51
244313_at	UNQ1617	LL:1379	CR1L	complement component (3b/4b) receptor 1-like	Multiple	8457	14.84
229228_at	UNQ13817	LL:9586	CREB5		Myeloid	3763	5.7
232555_at	UNQ13817	LL:9586	CREB5		Neutrophil	3470	3.92
201200_at	UNQ727	LL:8804	CREG	cellular repressor of E1A-stimulated genes	Myeloid	13149	3.42
208303_s_at	UNQ9225	LL:64109	CRLF2	cytokine receptor-like factor 2	Dendritic Cell	2662	20.48
205474_at	UNQ5930	LL:51379	CRLF3	cytokine receptor-like factor 3	Multiple	4466	5.51
242706_s_at	UNQ5194	LL:9439	CRSP3	"cofactor required for Sp1 transcriptional activation, subunit 3, 130kDa"	Lymphocyte	2566	4.42
206914_at	UNQ12179	LL:56253	CRTAM	class-I MHC-restricted T cell associated molecule	Multiple	2622	14.57
209716_at	UNQ81	LL:1435	CSF1	colony stimulating factor 1 (macrophage)	Multiple	7902	8.59
203104_at	UNQ1434	LL:1436	CSF1R	"colony stimulating factor 1 receptor, formerly McDonough feline sarcoma viral (v-fms) oncogene homolog"	Myeloid	8811	7.94
210229_s_at	UNQ956	LL:1437	CSF2	colony stimulating factor 2 (granulocyte-macrophage)	Multiple	5397	59.97
207085_x_at	UNQ60	LL:1438	CSF2RA	"colony stimulating factor 2 receptor, alpha, low-affinity (granulocyte-macrophage)"	Myeloid	6802	59.15
211286_x_at	UNQ60	LL:1438	CSF2RA	"colony stimulating factor 2 receptor, alpha, low-affinity (granulocyte-macrophage)"	Myeloid	4780	34.14
210340_s_at	UNQ60	LL:1438	CSF2RA	"colony stimulating factor 2 receptor, alpha, low-affinity (granulocyte-macrophage)"	Myeloid	3959	43.99
205159_at	UNQ1159	LL:1439	CSF2RB	"colony stimulating factor 2 receptor, beta, low-affinity (granulocyte-macrophage)"	Multiple	13247	17.55
203591_s_at	UNQ1484	LL:1441	CSF3R	colony stimulating factor 3 receptor (granulocyte)	Myeloid	10132	17.62
202329_at	UNQ5618	LL:1445	CSK	c-src tyrosine kinase	Multiple	3440	3.7
231920_s_at	UNQ17103	LL:53944	CSNK1G1	"casein kinase 1, gamma 1"	Multiple	2135	5.27
221731_x_at	UNQ1316	LL:1462	CSPG2	chondroitin sulfate proteoglycan 2 (versican)	Monocyte	20751	5.8
204620_s_at	UNQ1316	LL:1462	CSPG2	chondroitin sulfate proteoglycan 2 (versican)	Monocyte	16352	5.74
211571_s_at	UNQ1316	LL:1462	CSPG2	chondroitin sulfate proteoglycan 2 (versican)	Monocyte	10933	14.48
215646_s_at	UNQ1316	LL:1462	CSPG2	chondroitin sulfate proteoglycan 2 (versican)	Monocyte	10016	16.69
204619_s_at	UNQ1316	LL:1462	CSPG2	chondroitin sulfate proteoglycan 2 (versican)	Monocyte	4208	9.15
210140_at	UNQ605	LL:8530	CST7	cystatin F (leukocystatin)	Multiple	9747	15.72
204971_at	UNQ15809	LL:1475	CSTA	cystatin A (stefin A)	Myeloid	10445	6.76
218924_s_at	UNQ1164	LL:1486	CTBS	"chitobiase, di-N-acetyl-"	Neutrophil	4071	5.86
218923_at	UNQ1164	LL:1486	CTBS	"chitobiase, di-N-acetyl-"	Neutrophil	2054	4.24
224595_at	UNQ4472	LL:23446	CTL1	choline transporter-like protein 1	Multiple	8205	6.26
236341_at	UNQ1155	LL:1493	CTLA4	cytotoxic T-lymphocyte-associated protein 4	T Cell	8343	38.8
234362_s_at	UNQ1155	LL:1493	CTLA4	cytotoxic T-lymphocyte-associated protein 4	T Cell	6660	7.4
231794_at	UNQ1155	LL:1493	CTLA4	cytotoxic T-lymphocyte-associated protein 4	T Cell	2701	4.12
221331_x_at	UNQ1155	LL:1493	CTLA4	cytotoxic T-lymphocyte-associated protein 4	T Cell	2384	4.77
213274_s_at	UNQ1579	LL:1508	CTSB	cathepsin B	Myeloid	9847	4.64
225646_at	UNQ1580	LL:1075	CTSC	cathepsin C	Multiple	20069	7.6
200766_at	UNQ255	LL:1509	CTSD	cathepsin D (lysosomal aspartyl protease)	Monocyte	7654	3.49
202087_s_at	UNQ1584	LL:1514	CTSL	cathepsin L	Monocyte	17722	5.01
202902_s_at	UNQ1111	LL:1520	CTSS	cathepsin S	Multiple	19807	5.84
202901_x_at	UNQ1111	LL:1520	CTSS	cathepsin S	Multiple	2796	4.82
214450_at	UNQ780	LL:1521	CTSW	cathepsin W (lymphopain)	Lymphocyte	9055	18.67
210042_s_at	UNQ7649	LL:1522	CTSZ	cathepsin Z	Myeloid	3507	3.58
202156_s_at	UNQ4277	LL:10659	CUGBP2	"CUG triplet repeat, RNA binding protein 2"	Multiple	2340	3.8
234151_at	UNQ4277	LL:10659	CUGBP2	"CUG triplet repeat, RNA binding protein 2"	Multiple	4177	10.99
240665_at	UNQ4277	LL:10659	CUGBP2	"CUG triplet repeat, RNA binding protein 2"	Multiple	3299	4.12
231109_at	UNQ4277	LL:10659	CUGBP2	"CUG triplet repeat, RNA binding protein 2"	Multiple	2438	9.56
207614_s_at	UNQ24947	LL:8454	CUL1	cullin 1	Multiple	3517	4.04
205898_at	UNQ2399	LL:1524	CX3CR1	chemokine (C-X3-C motif) receptor 1	Multiple	16661	18.51
204470_at	UNQ1424	LL:2919	CXCL1	"chemokine (C-X-C motif) ligand 1 (melanoma growth stimulating activity, alpha)"	Monocyte	22175	17.46
204533_at	UNQ815	LL:3627	CXCL10	chemokine (C-X-C motif) ligand 10	Multiple	10999	10.48
211122_s_at	UNQ5932	LL:6373	CXCL11	chemokine (C-X-C motif) ligand 11	Dendritic Cell	5019	23.9
210163_at	UNQ5932	LL:6373	CXCL11	chemokine (C-X-C motif) ligand 11	Multiple	2349	12.05
207850_at	UNQ63	LL:2921	CXCL3	chemokine (C-X-C motif) ligand 3	Monocyte	15044	23.32
215101_s_at	UNQ818	LL:6374	CXCL5	chemokine (C-X-C motif) ligand 5	Monocyte	16159	269.32
214974_x_at	UNQ818	LL:6374	CXCL5	chemokine (C-X-C motif) ligand 5	Monocyte	12588	33.57
203915_at	UNQ820	LL:4283	CXCL9	chemokine (C-X-C motif) ligand 9	Multiple	5072	3.95
211919_s_at	UNQ1975	LL:7852	CXCR4	chemokine (C-X-C motif) receptor 4	Multiple	22223	11.46
217028_at	UNQ1975	LL:7852	CXCR4	chemokine (C-X-C motif) receptor 4	Multiple	20814	10.76
209201_x_at	UNQ1975	LL:7852	CXCR4	chemokine (C-X-C motif) receptor 4	Multiple	19857	10.65
243798_at	UNQ8508	LL:643	CXCR5	"Burkitt lymphoma receptor 1, GTP binding protein (chemokine (C-X-C motif) receptor 5)"	B Cell	2987	11.71
211469_s_at	UNQ1974	LL:10663	CXCR6	chemokine (C-X-C motif) receptor 6	T Cell	3436	14.94
206974_at	UNQ1974	LL:10663	CXCR6	chemokine (C-X-C motif) receptor 6	T Cell	3039	9.96
204923_at	UNQ17990	LL:54440	CXorf9	chromosome X open reading frame 9	Multiple	4734	6.11
203028_s_at	UNQ13847	LL:1535	CYBA	"cytochrome b-245, alpha polypeptide"	Multiple	11834	4.95
203923_s_at	UNQ15779	LL:1536	CYBB	"cytochrome b-245, beta polypeptide (chronic granulomatous disease)"	Myeloid	8087	9.24
203922_s_at	UNQ15779	LL:1536	CYBB	"cytochrome b-245, beta polypeptide (chronic granulomatous disease)"	Monocyte	7413	13.12
221903_s_at	UNQ17023	LL:1540	CYLD	cylindromatosis (turban tumor syndrome)	Multiple	3839	8.72
202436_s_at	UNQ14052	LL:1545	CYP1B1	"cytochrome P450, family 1, subfamily B, polypeptide 1"	Myeloid	30476	22.49
202437_s_at	UNQ14052	LL:1545	CYP1B1	"cytochrome P450, family 1, subfamily B, polypeptide 1"	Myeloid	10921	8.7
202435_s_at	UNQ14052	LL:1545	CYP1B1	"cytochrome P450, family 1, subfamily B, polypeptide 1"	Myeloid	9121	19
202434_s_at	UNQ14052	LL:1545	CYP1B1	"cytochrome P450, family 1, subfamily B, polypeptide 1"	Myeloid	2362	59.05
231747_at	UNQ9508	LL:10800	CYSLTR1	cysteinyl leukotriene receptor 1	Multiple	4231	4.81
230866_at	UNQ9508	LL:10800	CYSLTR1	cysteinyl leukotriene receptor 1	Multiple	2419	4.65
243395_at	UNQ1470	LL:1604	DAF	"decay accelerating factor for complement (CD55, Cromer blood group system)"	Multiple	9077	4.17
222858_s_at	UNQ7877	LL:27071	DAPP1	dual adaptor of phosphotyrosine and 3-phosphoinositides	Myeloid	24549	24.55
222859_s_at	UNQ7877	LL:27071	DAPP1	dual adaptor of phosphotyrosine and 3-phosphoinositides	Myeloid	12638	23.85
219290_x_at	UNQ7877	LL:27071	DAPP1	dual adaptor of phosphotyrosine and 3-phosphoinositides	Multiple	3162	7.91
244413_at	UNQ16320	LL:160365	DCAL1	dendritic cell-associated lectin-1	Multiple	3840	10.97
239529_at	UNQ18122	LL:140947	DCNP1	dendritic cell nuclear protein 1	Dendritic Cell	3505	8.45
236673_at	UNQ24265	LL:140947	DCNP1	dendritic cell nuclear protein 1	Dendritic Cell	2881	5.54
234644_x_at	UNQ321	LL:8794	DcR1	antagonist decoy receptor for TRAIL/Apo-2L	Neutrophil	11321	20.96
211163_s_at	UNQ321	LL:8794	DcR1	antagonist decoy receptor for TRAIL/Apo-2L	Neutrophil	7494	74.94
206222_at	UNQ321	LL:8794	DcR1	antagonist decoy receptor for TRAIL/Apo-2L	Neutrophil	7001	45.17
210484_s_at	UNQ321	LL:8794	DcR1	antagonist decoy receptor for TRAIL/Apo-2L	Neutrophil	2915	10.23
221266_s_at	UNQ12131	LL:81501	DCSTAMP	DC-specific transmembrane protein	Myeloid	3750	12.1
224796_at	UNQ9711	LL:50807	DDEF1	development and differentiation enhancing factor 1	Myeloid	17783	5.36
224791_at	UNQ9711	LL:50807	DDEF1	development and differentiation enhancing factor 1	Myeloid	15598	5.21
224790_at	UNQ9711	LL:50807	DDEF1	development and differentiation enhancing factor 1	Myeloid	8923	13.94
231205_at	UNQ9711	LL:50807	DDEF1	development and differentiation enhancing factor 1	Monocyte	6614	5.88
236533_at	UNQ9711	LL:50807	DDEF1	development and differentiation enhancing factor 1	Myeloid	3263	6.04
221039_s_at	UNQ9711	LL:50807	DDEF1	development and differentiation enhancing factor 1	Myeloid	3052	7.73
225970_at	UNQ16463	LL:80821	DDHD1	DDHD domain containing 1	Multiple	2152	4.14
208674_x_at	UNQ1729	LL:1650	DDOST	dolichyl-diphosphooligosaccharide-protein glycosyltransferase	B Cell	6599	3.4
230180_at	UNQ17761	LL:10521	DDX17	DEAD (Asp-Glu-Ala-Asp) box polypeptide 17	Multiple	8662	6.44
213998_s_at	UNQ17761	LL:10521	DDX17	DEAD (Asp-Glu-Ala-Asp) box polypeptide 17	Multiple	2405	6.25
208152_s_at	UNQ14205	LL:9188	DDX21	DEAD (Asp-Glu-Ala-Asp) box polypeptide 21	Lymphocyte	6690	5.29
201584_s_at	UNQ4047	LL:10212	DDX39	DEAD (Asp-Glu-Ala-Asp) box polypeptide 39	Multiple	6224	5.66
223553_s_at	UNQ16572	LL:51428	DDX41	DEAD (Asp-Glu-Ala-Asp) box polypeptide 41	Myeloid	13040	8.64
225434_at	UNQ17756	LL:162989	DEDD2	death effector domain-containing DNA binding protein 2	Multiple	7853	3.7
226659_at	UNQ17112	LL:50619	DEF6	differentially expressed in FDCP 6 homolog (mouse)	Multiple	4177	4.37
205033_s_at	UNQ1471	LL:1668	DEFA3	"defensin, alpha 3, neutrophil-specific"	Multiple	21149	13.78
207269_at	UNQ958	LL:1669	DEFA4	"defensin, alpha 4, corticostatin"	Lymphocyte	3245	7.91
234915_s_at	UNQ14683	LL:8562	DENR	density-regulated protein	Multiple	2960	4.2
225195_at	UNQ18886	LL:285381	DESR1	hypothetical protein LOC285381	Multiple	3893	5.06
203695_s_at	UNQ11657	LL:1687	DFNA5	"deafness, autosomal dominant 5"	Monocyte	3359	3.84
203385_at	UNQ4920	LL:1606	DGKA	"diacylglycerol kinase, alpha 80kDa"	T Cell	5724	3.8
211272_s_at	UNQ4920	LL:1606	DGKA	"diacylglycerol kinase, alpha 80kDa"	T Cell	2318	7.24
222875_at	UNQ16940	LL:56919	DHX33	DEAH (Asp-Glu-Ala-His) box polypeptide 33	T Cell	6197	3.57
223138_s_at	UNQ14322	LL:170506	DHX36	DEAH (Asp-Glu-Ala-His) box polypeptide 36	Multiple	3595	3.63
226026_at	UNQ8761	LL:84925	DIRC2	disrupted in renal carcinoma 2	Myeloid	7414	4.77
201478_s_at	UNQ11448	LL:1736	DKC1	"dyskeratosis congenita 1, dyskerin"	Lymphocyte	2747	3.95
243109_at	UNQ17802	AL832048	DKFZp313J1810		Multiple	2761	6
224455_s_at	UNQ17436	LL:83440	DKFZP434B195	hypothetical protein DKFZp434B195	Multiple	4176	6.33
204494_s_at	UNQ16632	LL:56905	DKFZP434H132	DKFZP434H132 protein	Myeloid	2133	3.78
212959_s_at	UNQ11669	LL:55917	DKFZp547A023		Multiple	4457	4.62
226945_at	UNQ12214	LL:84236	DKFZp547E052	hypothetical protein DKFZp547E052	Multiple	2803	3.71
223452_s_at	UNQ11157	LL:25923	DKFZP564J0863	DKFZP564J0863 protein	Multiple	2926	4.72
225676_s_at	UNQ9677	LL:25879	DKFZP564O0463	DKFZP564O0463 protein	Lymphocyte	9119	4.63
208092_s_at	UNQ4710	LL:81553	DKFZP566A1524	hypothetical protein DKFZp566A1524	Myeloid	3194	4.73
230245_s_at	UNQ16270	AL713736	DKFZp667L0210		Multiple	10539	21.08
230648_at	UNQ16270	AL713736	DKFZp667L0210		B Cell	7573	8.81
225051_at	UNQ8374	AL833483	DKFZp686E1929		Multiple	10478	4.59
226264_at	UNQ2438	LL:64420	DKFZP761E1824	hypothetical protein DKFZp761E1824	Multiple	5066	4.73
227607_at	UNQ16509	LL:55541	DKFZp761K1824	hypothetical protein DKFZp761K1824	T Cell	7433	4.5
235085_at	UNQ12292	LL:157285	DKFZp761P0423	hypothetical protein DKFZp761P0423	Multiple	6155	3.52
225974_at	UNQ18884	LL:169200	DKFZp762C1112	hypothetical protein DKFZp762C1112	Lymphocyte	4036	3.9
220725_x_at	UNQ17422	LL:55567	DNAH3	"dynein, axonemal, heavy polypeptide 3"	Multiple	5693	3.61
224914_s_at	UNQ11301	LL:85406	DNAJ	DnaJ protein	Multiple	6049	3.51
200664_s_at	UNQ10206	LL:3337	DNAJB1	"DnaJ (Hsp40) homolog, subfamily B, member 1"	T Cell	4706	4.09
222621_at	UNQ8797	LL:64215	DNAJC1	"DnaJ (Hsp40) homolog, subfamily C, member 1"	Lymphocyte	9507	4.81
235341_at	UNQ4426	LL:5611	DNAJC3	"DnaJ (Hsp40) homolog, subfamily C, member 3"	Multiple	7460	4.75
229115_at	UNQ26703	LL:1778	DNCH1	"dynein, cytoplasmic, heavy polypeptide 1"	Multiple	2101	11.36
201697_s_at	UNQ2372	LL:1786	DNMT1	DNA (cytosine-5-)-methyltransferase 1	Multiple	2713	4.34
219279_at	UNQ16803	LL:55619	DOCK10	dedicator of cytokinesis 10	Multiple	2444	6.11
213160_at	UNQ14361	LL:1794	DOCK2	dedicator of cytokinesis 2	Multiple	2749	5.39
230263_s_at	UNQ18049	LL:80005	DOCK5	dedicator of cytokinesis 5	Myeloid	7657	3.55
225502_at	UNQ11425	LL:81704	DOCK8	dedicator of cytokinesis 8	Multiple	8519	4.77
232843_s_at	UNQ11425	LL:81704	DOCK8	dedicator of cytokinesis 8	Multiple	6621	7.88
219452_at	UNQ284	LL:64174	DPEP2	dipeptidase 2	Myeloid	4466	12.58
204646_at	UNQ4931	LL:1806	DPYD	dihydropyrimidine dehydrogenase	Myeloid	3640	3.55
226525_at	UNQ14891	LL:9262	DRAK2	serine/threonine kinase 17b (apoptosis-inducing)	Multiple	12032	3.69
230395_at	UNQ16771	LL:51108	DREV1	DORA reverse strand protein 1	Myeloid	3109	15.17
207001_x_at	UNQ7450	LL:1831	DSIPI	"delta sleep inducing peptide, immunoreactor"	Multiple	3332	6.8
215565_at	UNQ2999	LL:1838	DTNB	"dystrobrevin, beta"	B Cell	2214	12.65
203821_at	UNQ131	LL:1839	DTR	diphtheria toxin receptor (heparin-binding epidermal growth factor-like growth factor)	Monocyte	8347	4.07
38037_at	UNQ131	LL:1839	DTR	diphtheria toxin receptor (heparin-binding epidermal growth factor-like growth factor)	Monocyte	5070	4.88
228069_at	UNQ16979	LL:113115	DUFD1	DUF729 domain containing 1	T Cell	3935	8.84
204794_at	UNQ10888	LL:1844	DUSP2	dual specificity phosphatase 2	T Cell	3495	7.68
204014_at	UNQ2625	LL:1846	DUSP4	dual specificity phosphatase 4	Multiple	3442	8.4
204015_s_at	UNQ2625	LL:1846	DUSP4	dual specificity phosphatase 4	Multiple	2528	3.69
209457_at	UNQ4009	LL:1847	DUSP5	dual specificity phosphatase 5	Multiple	8359	7.36
208893_s_at	UNQ3534	LL:1848	DUSP6	dual specificity phosphatase 6	Monocyte	4726	3.91
209932_s_at	UNQ14892	LL:1854	DUT	dUTP pyrophosphatase	Lymphocyte	6613	3.67
202971_s_at	UNQ16748	LL:8445	DYRK2	dual-specificity tyrosine-(Y)-phosphorylation regulated kinase 2	Multiple	2070	7.53
226952_at	UNQ16366	LL:85403	EAF1	ELL associated factor 1	Multiple	4974	7.9
219551_at	UNQ17022	LL:55840	EAF2	ELL associated factor 2	B Cell	7507	10.21
205419_at	UNQ8344	LL:1880	EBI2	Epstein-Barr virus induced gene 2 (lymphocyte-specific G protein-coupled receptor)	Multiple	2050	5.94
219424_at	UNQ1977	LL:10148	EBI3	Epstein-Barr virus induced gene 3	Myeloid	7336	104.8
204858_s_at	UNQ816	LL:1890	ECGF1	endothelial cell growth factor 1 (platelet-derived)	Myeloid	2873	3.71
206437_at	UNQ8871	LL:8698	EDG6	"endothelial differentiation, G-protein-coupled receptor 6"	Multiple	2917	9.12
230464_at	UNQ16861	LL:53637	EDG8	"endothelial differentiation, sphingolipid G-protein-coupled receptor, 8"	Lymphocyte	12374	21.33
209572_s_at	UNQ9980	LL:8726	EED	embryonic ectoderm development	Multiple	4337	8.94
212830_at	UNQ671	LL:1955	EGFL5	"EGF-like-domain, multiple 5"	Myeloid	7560	3.98
221497_x_at	UNQ17042	LL:54583	EGLN1	egl nine homolog 1 (C. elegans)	Multiple	2302	4.95
222847_s_at	UNQ11159	LL:112399	EGLN3	egl nine homolog 3 (C. elegans)	T Cell	4346	3.78
229074_at	UNQ16628	LL:30844	EHD4	EH-domain containing 4	Dendritic Cell	6377	5.64
233660_at	UNQ16628	LL:30844	EHD4	EH-domain containing 4	Myeloid	3268	7.1
218696_at	UNQ5907	LL:9451	EIF2AK3	eukaryotic translation initiation factor 2-alpha kinase 3	B Cell	6102	4.94
225827_at	UNQ16854	LL:27161	EIF2C2	"eukaryotic translation initiation factor 2C, 2"	Multiple	6448	9.15
205321_at	UNQ7887	LL:1968	EIF2S3	"eukaryotic translation initiation factor 2, subunit 3 gamma, 52kDa"	Multiple	2558	3.97
241843_at	UNQ3694	LL:1983	EIF5	eukaryotic translation initiation factor 5	Multiple	4026	5.55
201123_s_at	UNQ17119	LL:1984	EIF5A	eukaryotic translation initiation factor 5A	Multiple	4737	4.21
213757_at	UNQ14975	LL:2874	EIF5A	G protein pathway suppressor 2	Multiple	3917	4
201024_x_at	UNQ22390	LL:9669	EIF5B	eukaryotic translation initiation factor 5B	Multiple	2226	4.36
212420_at	UNQ7522	LL:1997	ELF1	E74-like factor 1 (ets domain transcription factor)	Multiple	2757	5.2
31845_at	UNQ10835	LL:2000	ELF4	E74-like factor 4 (ets domain transcription factor)	Multiple	2541	4.66
214446_at	UNQ4790	LL:22936	ELL2	"elongation factor, RNA polymerase II, 2"	B Cell	2192	5.77
235359_at	UNQ3030	AY358322	ELLP3030		Multiple	4223	8.28
224374_s_at	UNQ17734	LL:84034	EMILIN2	elastin microfibril interfacer 2	Myeloid	13549	5.04
210724_at	UNQ683	LL:30817	EMR2	"egf-like module containing, mucin-like, hormone receptor-like 2"	Myeloid	2618	22.77
207610_s_at	UNQ32420	LL:30817	EMR2	"egf-like module containing, mucin-like, hormone receptor-like 2"	Myeloid	4474	23.55
217294_s_at	UNQ3294	LL:2023	ENO1	"enolase 1, (alpha)"	Multiple	10807	3.6
207691_x_at	UNQ10867	LL:953	ENTPD1	ectonucleoside triphosphate diphosphohydrolase 1	Multiple	2825	6.14
209474_s_at	UNQ10867	LL:953	ENTPD1	ectonucleoside triphosphate diphosphohydrolase 1	Multiple	2223	7.29
231776_at	UNQ11823	LL:8320	EOMES	eomesodermin homolog (Xenopus laevis)	Lymphocyte	14457	22.77
238633_at	UNQ17428	LL:80314	EPC1	"enhancer of polycomb homolog 1, (Drosophila)"	Lymphocyte	4173	7.01
205767_at	UNQ5273	LL:2069	EREG	epiregulin	Monocyte	3018	27.44
235745_at	UNQ10067	LL:2081	ERN1	ER to nucleus signalling 1	B Cell	4502	5.12
222646_s_at	UNQ434	LL:30001	ERO1L	ERO1-like (S. cerevisiae)	Multiple	6391	5.07
211048_s_at	UNQ1634	LL:9601	ERP70	"protein disulfide isomerase related protein (calcium-binding protein, intestinal-related)"	B Cell	9890	4.62
229566_at	UNQ17766	AA151535	EST		Dendritic Cell	31572	77
243993_at	UNQ16274	AA436887	EST		Lymphocyte	2276	4.06
235102_x_at	UNQ27175	AA480925	EST		Multiple	18807	17.41
242104_at	UNQ13281	AA584865	EST		B Cell	3702	8.23
228826_at	UNQ30018	AA749202	EST		Lymphocyte	5322	10.86
228828_at	UNQ30018	AA749202	EST		Lymphocyte	5214	17.38
230805_at	UNQ30018	AA749202	EST		Lymphocyte	4570	14.98
240988_x_at	UNQ17207	AA773027	EST		Multiple	6565	23.45
241632_x_at	UNQ33592	AI053473	EST		Multiple	2950	3.49
239959_x_at	UNQ17289	AI147520	EST		Multiple	5568	6.19
236198_at	UNQ17790	AI478860	EST		Multiple	4542	25.23
229711_s_at	UNQ20281	AI492435	EST		Multiple	2998	3.68
239597_at	UNQ32160	AI521958	EST		Multiple	2938	4.74
228812_at	UNQ13253	AI652899	EST		Multiple	9840	8.56
239963_at	UNQ8521	AI733255	EST		Multiple	2174	7.5
241418_at	UNQ17776	AI814373	EST		Multiple	2493	3.46
227384_s_at	UNQ28875	AI862511	EST		Lymphocyte	7372	5.46
231972_at	UNQ18474	AK091836	EST		Monocyte	6472	3.82
229429_x_at	UNQ28875	AV728539	EST		Lymphocyte	10496	4.08
229635_at	UNQ33860	AW002414	EST		Myeloid	2392	3.65
213607_x_at	UNQ30426	AW006812	EST		Myeloid	2293	5.96
236841_at	UNQ29888	AW271459	EST		Multiple	2235	5.88
243495_s_at	UNQ12691	AW444762	EST		Multiple	2834	4.89
235086_at	UNQ31257	AW956580	EST		Monocyte	3559	3.44
239287_at	UNQ16265	AW969319	EST		Multiple	5579	10.83
230917_at	UNQ16278	AW977858	EST		Multiple	3200	4.54
221979_at	UNQ8438	BC013655	EST		Multiple	2288	7.26
229041_s_at	UNQ16296	BC023625	EST		Multiple	7154	11.82
212873_at	UNQ16767	BC035564	EST		Multiple	5941	7.97
242714_at	UNQ17775	BE047591	EST		Myeloid	7046	16.58
222001_x_at	UNQ28875	BE408825	EST		Multiple	2628	4.01
235171_at	UNQ29436	BE669491	EST		Lymphocyte	2121	4.99
229334_at	UNQ31884	BE670566	EST		Dendritic Cell	6975	4.76
244042_x_at	UNQ32076	BE672195	EST		Multiple	2636	6.85
238727_at	UNQ17772	BE674265	EST		Monocyte	3254	5.01
235919_at	UNQ33831	BE886710	EST		Lymphocyte	3787	6.11
243489_at	UNQ17456	BF514098	EST		Multiple	8794	11.65
238604_at	UNQ33573	BG168485	EST		Multiple	4313	5.17
228328_at	UNQ34194	BG501320	EST		Multiple	3099	4.49
240572_s_at	UNQ17771	BG754872	EST		Multiple	10034	21.58
238790_at	UNQ17771	BG754872	EST		Multiple	3296	15.33
226936_at	UNQ17290	BI225174	EST		Lymphocyte	4914	3.56
226991_at	UNQ33762	BI481486	EST		Lymphocyte	4852	24.26
238893_at	UNQ32150	BI600621	EST		Monocyte	28207	15
222703_s_at	UNQ22531	BM009188	EST		Multiple	3537	5.36
228066_at	UNQ17582	BM561147	EST		Multiple	3647	9.47
227741_at	UNQ23760	BM562597	EST		Multiple	3001	3.9
237731_at	UNQ33689	BM675295	EST		Myeloid	2305	28.81
226556_at	UNQ33580	BM714466	EST		Dendritic Cell	12663	6.81
228442_at	UNQ33762	BM766967	EST		Lymphocyte	6346	5.49
237154_at	UNQ18921	BM929336	EST		Dendritic Cell	30390	46.05
219812_at	UNQ24835	BQ052521	EST		Lymphocyte	3317	11.44
227184_at	UNQ4705	BQ187339	EST		Myeloid	27745	7.03
222235_s_at	UNQ16295	BQ437930	EST		Multiple	2991	8.43
226876_at	UNQ33200	BQ669154	EST		Multiple	12142	7.31
225699_at	UNQ16937	BU195547	EST		Multiple	6071	5.17
217492_s_at	UNQ29480	BU537501	EST		Myeloid	4949	4.92
238013_at	UNQ29429	BU598002	EST		Multiple	2814	15.21
215906_at	UNQ18915	BU610021	EST		B Cell	2177	5.18
226970_at	UNQ22530	BU618197	EST		Multiple	2040	4.43
229934_at	UNQ16297	BU736812	EST		Myeloid	4557	11.39
224765_at	UNQ22029	BU929398	EST		Neutrophil	20644	6.09
212708_at	UNQ22029	BU929398	EST		Multiple	8679	4.3
227952_at	UNQ16319	BX089554	EST		Multiple	8083	4.97
236787_at	UNQ16271	BX097705	EST		T Cell	8526	18.14
242521_at	UNQ16306	BX119201	EST		Multiple	5013	10.78
244669_at	UNQ34346	BX355812	EST		Multiple	2228	4.41
227930_at	UNQ4725	BX440591	EST		Multiple	8402	7.4
231628_s_at	UNQ18915	BY750745	EST		B Cell	5912	6.8
213241_at	UNQ31145	CB159826	EST		Myeloid	8061	11.94
243509_at	UNQ33495	CB991027	EST		Multiple	6819	4.85
239237_at	UNQ18883	CD370572	EST		Multiple	5123	5.17
225994_at	UNQ12604	CK001235	EST		Multiple	3407	5.09
243642_x_at	UNQ17783	F03144	EST		Multiple	3888	5.89
234851_at	UNQ18915	Incyte	EST		B Cell	10195	6.41
224549_x_at	UNQ33950	Incyte	EST		Multiple	5641	3.82
234723_x_at	UNQ30808	Incyte	EST		Multiple	5554	6.1
234440_at	UNQ31203	Incyte	EST		T Cell	2924	5.18
234773_x_at	UNQ17769	Incyte	EST		Multiple	2838	6.38
234906_at	UNQ33136	Incyte	EST		Multiple	2467	3.47
232001_at	UNQ28826	T74329	EST		Lymphocyte	3058	6.51
235056_at	UNQ6981	LL:2120	ETV6	ets variant gene 6 (TEL oncogene)	Myeloid	4078	4.18
204328_at	UNQ9092	LL:11322	EVER1	epidermodysplasia verruciformis 1	Lymphocyte	3004	3.64
214958_s_at	UNQ9092	LL:11322	EVER1	epidermodysplasia verruciformis 1	Multiple	2144	6.6
227353_at	UNQ13526	LL:147138	EVER2	epidermodysplasia verruciformis 2	Lymphocyte	16913	10.57
236554_x_at	UNQ13526	LL:147138	EVER2	epidermodysplasia verruciformis 2	Lymphocyte	2336	8.49
204774_at	UNQ1478	LL:2123	EVI2A	ecotropic viral integration site 2A	Multiple	7381	5.81
211742_s_at	UNQ975	LL:2124	EVI2B	ecotropic viral integration site 2B	Multiple	10990	10.62
227232_at	UNQ3988	LL:51466	EVL	Enah/Vasp-like	Multiple	4906	3.97
214746_s_at	UNQ21550	LL:168544	EZI	likely ortholog of mouse zinc finger protein EZI	Myeloid	3071	6.2
202345_s_at	UNQ3804	LL:2171	FABP5	fatty acid binding protein 5 (psoriasis-associated)	Multiple	11859	3.61
218618_s_at	UNQ2421	LL:64778	FAD104	FAD104	Multiple	6726	5.82
222692_s_at	UNQ2421	LL:64778	FAD104	FAD104	Myeloid	5841	4.83
222693_at	UNQ2421	LL:64778	FAD104	FAD104	Multiple	3739	8.8
229865_at	UNQ2421	LL:64778	FAD104	FAD104	Multiple	3099	6.66
207186_s_at	UNQ21435	LL:2186	FALZ	fetal Alzheimer antigen	Multiple	2262	3.83
222685_at	UNQ17281	LL:54801	FAM29A	"family with sequence similarity 29, member A"	Lymphocyte	2850	4.49
238787_at	UNQ17350	LL:163486	FAM31B	hypothetical protein MGC27044	Multiple	2394	12.94
242560_at	UNQ18889	LL:2177	FANCD2	"Fanconi anemia, complementation group D2"	Lymphocyte	2627	9.73
224683_at	UNQ5949	LL:84893	FBXO18	"F-box only protein, helicase, 18"	B Cell	5206	3.72
234863_x_at	UNQ16910	LL:26271	FBXO5	F-box only protein 5	Lymphocyte	3267	11.46
231769_at	UNQ17506	LL:26270	FBXO6	F-box only protein 6	Multiple	9373	8.48
207674_at	UNQ1180	LL:2204	FCAR	"Fc fragment of IgA, receptor for"	Myeloid	2837	31.52
211734_s_at	UNQ1181	LL:2205	FCER1A	"Fc fragment of IgE, high affinity I, receptor for; alpha polypeptide"	Multiple	3545	11.62
211395_x_at	UNQ1642	LL:2212	FCGR2A	"Fc fragment of IgG, low affinity IIa, receptor for (CD32)"	Multiple	5818	6.43
210992_x_at	UNQ1642	LL:2212	FCGR2A	"Fc fragment of IgG, low affinity IIa, receptor for (CD32)"	Myeloid	4711	10.24
203561_at	UNQ1642	LL:2213	FCGR2B	"Fc fragment of IgG, low affinity IIb, receptor for (CD32)"	Neutrophil	13061	10.28
210889_s_at	UNQ1184	LL:2213	FCGR2B	"Fc fragment of IgG, low affinity IIb, receptor for (CD32)"	Multiple	2004	3.68
204007_at	UNQ1641	LL:2215	FCGR3B	"Fc fragment of IgG, low affinity IIIb, receptor for (CD16)"	Neutrophil	32749	22.05
204006_s_at	UNQ1641	LL:2215	FCGR3B	"Fc fragment of IgG, low affinity IIIb, receptor for (CD16)"	Neutrophil	19106	13.95
205237_at	UNQ893	LL:2219	FCN1	ficolin (collagen/fibrinogen domain containing) 1	Myeloid	22980	23.69
243968_x_at	UNQ11831	LL:115350	FCRH1	Fc receptor-like protein 1	B Cell	6594	37.68
235982_at	UNQ11831	LL:115350	FCRH1	Fc receptor-like protein 1	B Cell	5068	29.81
221239_s_at	UNQ9236	LL:79368	FCRH2	SH2 domain containing phosphatase anchor protein 1	B Cell	2735	10.73
231093_at	UNQ6444	LL:115352	FCRH3	Fc receptor-like protein 3	Lymphocyte	13052	19.78
203646_at	UNQ11391	LL:2230	FDX1	ferredoxin 1	Multiple	2466	4.65
204767_s_at	UNQ20558	LL:2237	FEN1	flap structure-specific endonuclease 1	Lymphocyte	2647	5.63
204768_s_at	UNQ20558	LL:2237	FEN1	flap structure-specific endonuclease 1	Lymphocyte	2257	5.31
228496_s_at	UNQ15413	LL:9637	FEZ2	fasciculation and elongation protein zeta 2 (zygin II)	Myeloid	11905	4.67
227811_at	UNQ8395	LL:89846	FGD3	"FGD1 family, member 3"	Multiple	9357	6.32
227265_at	UNQ890	LL:10875	FGL2	fibrinogen-like 2	Myeloid	21298	5.48
204834_at	UNQ890	LL:10875	FGL2	fibrinogen-like 2	Myeloid	10190	8.53
208438_s_at	UNQ2214	LL:2268	FGR	Gardner-Rasheed feline sarcoma viral (v-fgr) oncogene homolog	Multiple	7394	7.54
222843_at	UNQ17147	LL:63979	FIGNL1	fidgetin-like 1	Multiple	3690	5.09
219118_at	UNQ336	LL:51303	FKBP11	"FK506 binding protein 11, 19 kDa"	B Cell	22071	6.17
222848_at	UNQ16566	LL:64105	FKSG14	leucine zipper protein FKSG14	Lymphocyte	3217	9.9
229629_at	UNQ11133	LL:84636	FKSG79	putative purinergic receptor	Lymphocyte	4803	7.45
210786_s_at	UNQ5628	LL:2313	FLI1	Friend leukemia virus integration 1	Multiple	2083	4.39
225883_at	UNQ16221	LL:89849	FLJ00012	hypothetical protein FLJ00012	Myeloid	10498	12.65
229389_at	UNQ16221	LL:89849	FLJ00012	hypothetical protein FLJ00012	Multiple	8318	11.63
242388_x_at	UNQ16221	LL:89849	FLJ00012	hypothetical protein FLJ00012	Multiple	4153	13.62
229723_at	UNQ16221	LL:89849	FLJ00012	hypothetical protein FLJ00012	Multiple	15329	13.21
234050_at	UNQ16221	LL:89849	FLJ00012	hypothetical protein FLJ00012	Multiple	3181	10.97
228258_at	UNQ16488	LL:374403	FLJ00332	FLJ00332 protein	Multiple	9994	11.42
232682_at	UNQ16715	LL:55686	FLJ10116	hypothetical protein FLJ10116	Myeloid	10241	14.95
219648_at	UNQ16715	LL:55686	FLJ10116	hypothetical protein FLJ10116	Myeloid	5610	8.19
222527_s_at	UNQ9703	LL:55696	FLJ10290	hypothetical protein FLJ10290	Multiple	2090	3.63
220945_x_at	UNQ316	LL:54682	FLJ10298	hypothetical protein FLJ10298	Neutrophil	2613	3.93
230270_at	UNQ11268	LL:55119	FLJ10330	hypothetical protein FLJ10330	Multiple	4038	5.11
241627_x_at	UNQ18428	LL:55701	FLJ10357	hypothetical protein FLJ10357	Myeloid	4136	7.13
58780_s_at	UNQ18428	LL:55701	FLJ10357	hypothetical protein FLJ10357	Myeloid	2683	3.86
220731_s_at	UNQ8868	LL:55707	FLJ10420	hypothetical protein FLJ10420	Multiple	4110	3.54
222794_x_at	UNQ11584	LL:55149	FLJ10486	hypothetical protein FLJ10486	Multiple	4429	3.53
233873_x_at	UNQ11584	LL:55149	FLJ10486	hypothetical protein FLJ10486	Multiple	3769	3.46
229676_at	UNQ11584	LL:55149	FLJ10486	hypothetical protein FLJ10486	Multiple	2835	4.2
222642_s_at	UNQ32465	LL:55161	FLJ10525	hypothetical protein FLJ10525	Multiple	3532	6.48
236620_at	UNQ11803	LL:55183	FLJ10599	hypothetical protein FLJ10599	Multiple	2356	7.99
222442_s_at	UNQ16724	LL:55207	FLJ10702	hypothetical protein FLJ10702	Myeloid	15443	9.53
212794_s_at	UNQ17571	AK001657	FLJ10795		Multiple	3880	7.68
222752_s_at	UNQ11469	LL:55248	FLJ10874	hypothetical protein FLJ10874	Myeloid	8065	4.7
233568_x_at	UNQ17326	LL:55280	FLJ10998	hypothetical protein FLJ10998	Multiple	2036	3.92
228273_at	UNQ13588	LL:55771	FLJ11029	hypothetical protein FLJ11029	T Cell	8455	10.77
222686_s_at	UNQ16243	LL:55313	FLJ11151	hypothetical protein FLJ11151	Myeloid	16775	10.55
239135_at	UNQ16243	LL:55313	FLJ11151	hypothetical protein FLJ11151	Myeloid	10705	15.29
218610_s_at	UNQ16243	LL:55313	FLJ11151	hypothetical protein FLJ11151	Myeloid	2761	22.09
239893_at	UNQ13600	LL:55784	FLJ11175	hypothetical protein FLJ11175	Multiple	4419	5.49
226853_at	UNQ11687	AK021725	FLJ11663		Myeloid	3699	3.54
213872_at	UNQ17434	LL:81688	FLJ12619	chromosome 6 open reading frame 62	Multiple	8608	4.93
228774_at	UNQ17573	LL:84131	FLJ12643	hypothetical protein FLJ12643	Lymphocyte	3760	4.3
222458_s_at	UNQ17400	LL:79647	FLJ12666	hypothetical protein FLJ12666	Multiple	7843	7.69
222459_at	UNQ17400	LL:79647	FLJ12666	hypothetical protein FLJ12666	Multiple	4912	4.39
217893_s_at	UNQ17400	LL:79647	FLJ12666	hypothetical protein FLJ12666	Multiple	2432	6.95
208114_s_at	UNQ17435	LL:81875	FLJ12671	hypothetical protein FLJ12671	Multiple	2139	3.85
216153_x_at	UNQ16275	AK022897	FLJ12835		Multiple	19048	4.77
206438_x_at	UNQ9575	LL:79867	FLJ12975	hypothetical protein FLJ12975	Multiple	5398	4.44
222630_at	UNQ17708	LL:64864	FLJ12994	hypothetical protein FLJ12994	Lymphocyte	5091	3.9
208918_s_at	UNQ16758	LL:65220	FLJ13052	NAD kinase	Myeloid	6704	8.59
208919_s_at	UNQ16758	LL:65220	FLJ13052	NAD kinase	Myeloid	6277	4.98
222464_s_at	UNQ12155	LL:79892	FLJ13081	hypothetical protein FLJ13081	Multiple	4989	4.28
225888_at	UNQ11156	LL:80018	FLJ13089	hypothetical protein FLJ13089	Dendritic Cell	6808	6.27
227245_at	UNQ11156	LL:80018	FLJ13089	hypothetical protein FLJ13089	Dendritic Cell	4818	15.06
222395_s_at	UNQ17395	LL:65264	FLJ13855	hypothetical protein FLJ13855	Multiple	22973	7.61
218109_s_at	UNQ11240	LL:64747	FLJ14153	hypothetical protein FLJ14153	Myeloid	7710	3.43
222850_s_at	UNQ9427	LL:79982	FLJ14281	hypothetical protein FLJ14281	Multiple	4335	7.11
235158_at	UNQ12575	LL:84928	FLJ14803	hypothetical protein FLJ14803	Multiple	2226	3.51
224321_at	UNQ22239	LL:344905	FLJ16025	FLJ16025 protein	Multiple	10576	9.84
228531_at	UNQ22360	LL:54809	FLJ20073	FLJ20073 protein	Multiple	5067	4.71
226811_at	UNQ11004	LL:54855	FLJ20202	FLJ20202 protein	B Cell	16898	6.21
220306_at	UNQ11004	LL:54855	FLJ20202	FLJ20202 protein	B Cell	5857	13.02
224632_at	UNQ21953	LL:54865	FLJ20249	hypothetical protein FLJ20249	Lymphocyte	4975	5.16
224634_at	UNQ21953	LL:54865	FLJ20249	hypothetical protein FLJ20249	T Cell	4140	3.39
236592_at	UNQ11615	LL:54502	FLJ20273	RNA-binding protein	Monocyte	3523	3.79
227889_at	UNQ17691	LL:54947	FLJ20481	hypothetical protein FLJ20481	Myeloid	6957	6.63
239598_s_at	UNQ17691	LL:54947	FLJ20481	hypothetical protein FLJ20481	Myeloid	4326	7.15
222833_at	UNQ17691	LL:54947	FLJ20481	hypothetical protein FLJ20481	Myeloid	2491	9.77
218802_at	UNQ11985	LL:55013	FLJ20647	hypothetical protein FLJ20647	Multiple	3549	5.92
229383_at	UNQ11740	LL:55016	FLJ20668	hypothetical protein FLJ20668	Multiple	6928	9.9
235385_at	UNQ11740	LL:55016	FLJ20668	hypothetical protein FLJ20668	Multiple	6299	18.53
226867_at	UNQ16252	LL:55667	FLJ20686	chromosome 9 open reading frame 55	Myeloid	14000	3.92
227152_at	UNQ17088	LL:55019	FLJ20696	hypothetical protein FLJ20696	Multiple	11741	10.87
219093_at	UNQ16785	LL:55022	FLJ20701	hypothetical protein FLJ20701	Monocyte	3298	3.4
214693_x_at	UNQ30315	LL:55672	FLJ20719		Multiple	8381	9.92
215434_x_at	UNQ30315	LL:55672	FLJ20719		Multiple	2535	3.47
219053_s_at	UNQ16784	LL:55048	FLJ20847	hypothetical protein FLJ20847	Myeloid	3512	3.7
219033_at	UNQ17149	LL:79668	FLJ21308	hypothetical protein FLJ21308	Multiple	2595	5.9
244008_at	UNQ17149	LL:79668	FLJ21308	hypothetical protein FLJ21308	Multiple	4082	3.96
228677_s_at	UNQ11901	LL:64926	FLJ21438	hypothetical protein FLJ21438	Lymphocyte	6831	6.3
229982_at	UNQ12745	LL:79832	FLJ21924	hypothetical protein FLJ21924	Multiple	5232	4.31
222751_at	UNQ8772	LL:64224	FLJ22313	hypothetical protein FLJ22313	Multiple	5944	3.96
222644_s_at	UNQ2925	LL:79709	FLJ22329	hypothetical protein FLJ22329	Myeloid	2947	4.12
230313_at	UNQ13749	LL:7084	FLJ22368	"thymidine kinase 2, mitochondrial"	Myeloid	2732	4.11
221081_s_at	UNQ16793	LL:79961	FLJ22457	hypothetical protein FLJ22457	Lymphocyte	3364	5.56
222745_s_at	UNQ4759	LL:79768	FLJ22557	hypothetical protein FLJ22557	Multiple	4387	4.55
219690_at	UNQ11632	LL:79713	FLJ22573	hypothetical protein FLJ22573	Multiple	3069	6.53
220495_s_at	UNQ335	LL:79770	FLJ22625	hypothetical protein FLJ22625	B Cell	10641	6.71
222753_s_at	UNQ1841	LL:60559	FLJ22649	hypothetical protein FLJ22649 similar to signal peptidase SPC22/23	Multiple	23565	10.07
218454_at	UNQ16709	LL:79887	FLJ22662	hypothetical protein FLJ22662	Myeloid	11396	4.79
222872_x_at	UNQ16524	LL:64859	FLJ22833	hypothetical protein FLJ22833	Multiple	10112	7.52
233085_s_at	UNQ16524	LL:64859	FLJ22833	hypothetical protein FLJ22833	Multiple	4917	7.74
227970_at	UNQ8564	AK026883	FLJ23230		Dendritic Cell	18721	11.01
241844_x_at	UNQ16924	LL:80008	FLJ23235	hypothetical protein FLJ23235	B Cell	2368	23.68
212582_at	UNQ19037	LL:79738	FLJ23560	hypothetical protein FLJ23560	Multiple	9107	4.65
212585_at	UNQ19037	LL:79738	FLJ23560	hypothetical protein FLJ23560	Multiple	3833	4.48
235417_at	UNQ22709	LL:90853	FLJ25348	hypothetical protein FLJ25348	Myeloid	2297	9.99
228152_s_at	UNQ22799	LL:91351	FLJ31033	hypothetical protein FLJ31033	Myeloid	4612	5.1
227295_at	UNQ18246	LL:121457	FLJ31051	hypothetical protein FLJ31051	Multiple	3007	5.05
224574_at	UNQ12738	AK055800	FLJ31238		Multiple	5803	3.53
234464_s_at	UNQ17586	LL:146956	FLJ31364	essential meiotic endonuclease 1	B Cell	6415	5.17
225848_at	UNQ18206	LL:155061	FLJ31413	hypothetical protein FLJ31413	Myeloid	5203	4.47
32069_at	UNQ14711	LL:146268	FLJ31821	hypothetical protein FLJ31821	Multiple	3581	9.42
229770_at	UNQ4744	LL:144423	FLJ31978	hypothetical protein FLJ31978	Myeloid	12243	10.29
238063_at	UNQ12529	LL:201799	FLJ32028	hypothetical protein FLJ32028	Myeloid	15035	37.59
235291_s_at	UNQ16273	AK056817	FLJ32255		Lymphocyte	3364	5.3
226074_at	UNQ18521	LL:132160	FLJ32332	likely ortholog of mouse protein phosphatase 2C eta	Multiple	7689	4.73
238346_s_at	UNQ18741	LL:137695	FLJ32370	hypothetical protein FLJ32370	Multiple	2974	4.84
230976_at	UNQ18420	LL:158067	FLJ32704	hypothetical protein FLJ32704	Myeloid	5815	11.87
238429_at	UNQ16034	LL:137835	FLJ33069	hypothetical protein FLJ33069	Multiple	11699	13.84
235009_at	UNQ18178	LL:259282	FLJ33215	hypothetical protein FLJ33215	Multiple	6767	17.58
228557_at	UNQ18488	LL:91133	FLJ35936	hypothetical protein FLJ35936	Dendritic Cell	3497	5.22
229872_s_at	UNQ8201	AK094156	FLJ36837		Lymphocyte	11616	3.77
227383_at	UNQ8201	AK094156	FLJ36837		Lymphocyte	8866	6.64
225468_at	UNQ4605	LL:219988	FLJ36874	hypothetical protein FLJ36874	Multiple	5012	3.74
230011_at	UNQ16242	AK094461	FLJ37142		Multiple	8789	7.88
223663_at	UNQ17448	LL:283234	FLJ37970	hypothetical protein FLJ37970	Multiple	2907	3.55
242617_at	UNQ17798	AK095650	FLJ38331		Multiple	2911	4.19
225761_at	UNQ18848	LL:167153	FLJ38499	hypothetical protein FLJ38499	Multiple	6205	4.83
238706_at	UNQ18848	LL:167153	FLJ38499	hypothetical protein FLJ38499	Multiple	2074	3.4
228937_at	UNQ16244	LL:144811	FLJ38725	hypothetical protein FLJ38725	Myeloid	6300	7.92
231866_at	UNQ5360	LL:285603	FLJ39485	hypothetical protein FLJ39485	Multiple	7612	7.46
230405_at	UNQ18526	AK096941	FLJ39622		Multiple	5395	5.59
232615_at	UNQ17787	AK097058	FLJ39739		Lymphocyte	7652	4.3
240070_at	UNQ12453	LL:201633	FLJ39873	hypothetical protein FLJ39873	Lymphocyte	5122	10.67
226603_at	UNQ16277	LL:219285	FLJ39885	hypothetical protein FLJ39885	Multiple	22154	9.31
235643_at	UNQ16277	LL:219285	FLJ39885	hypothetical protein FLJ39885	Multiple	8062	36.65
230036_at	UNQ16277	LL:219285	FLJ39885	hypothetical protein FLJ39885	Multiple	7481	3.82
243271_at	UNQ16277	LL:219285	FLJ39885	hypothetical protein FLJ39885	Multiple	5478	7.72
227280_s_at	UNQ18203	LL:151195	FLJ40432	hypothetical protein FLJ40432	Myeloid	5226	7.06
228810_at	UNQ18203	LL:151195	FLJ40432	hypothetical protein FLJ40432	Myeloid	2737	5.31
226215_s_at	UNQ15077	AK097933	FLJ40614		Dendritic Cell	17457	8.12
229764_at	UNQ17768	LL:285386	FLJ41238	FLJ41238 protein	Multiple	3701	5.92
229721_x_at	UNQ21685	LL:91319	FLJ43842	FLJ43842 protein	B Cell	21828	8.68
36564_at	UNQ9301	LL:127544	FLJ90005	hypothetical protein FLJ90005	Myeloid	3511	3.66
213038_at	UNQ9301	LL:127544	FLJ90005	hypothetical protein FLJ90005	Myeloid	2547	4.08
35254_at	UNQ13751	LL:10906	FLN29	FLN29 gene product	Dendritic Cell	5029	6.49
243196_s_at	UNQ13751	LL:10906	FLN29	FLN29 gene product	Dendritic Cell	3324	5.63
202837_at	UNQ13751	LL:10906	FLN29	FLN29 gene product	Dendritic Cell	3249	16.25
201350_at	UNQ2016	LL:2319	FLOT2	flotillin 2	Multiple	5869	3.82
204789_at	UNQ21023	LL:752	FMNL1	formin-like 1	Multiple	2810	7.59
213940_s_at	UNQ9085	LL:23048	FNBP1	formin binding protein 1	Multiple	3391	9.69
227649_s_at	UNQ11607	LL:23380	FNBP2	formin binding protein 2	Dendritic Cell	4687	5.15
213729_at	UNQ11439	LL:55660	FNBP3	formin binding protein 3	Multiple	3749	4.1
214941_s_at	UNQ11439	LL:55660	FNBP3	formin binding protein 3	Multiple	2401	5
205119_s_at	UNQ11216	LL:2357	FPR1	formyl peptide receptor 1	Myeloid	31297	24.36
210773_s_at	UNQ2387	LL:2358	FPRL1	formyl peptide receptor-like 1	Neutrophil	4188	14.69
210772_at	UNQ2387	LL:2358	FPRL1	formyl peptide receptor-like 1	Myeloid	3460	11.93
230422_at	UNQ17120	LL:2359	FPRL2	formyl peptide receptor-like 2	Myeloid	21428	12.72
214560_at	UNQ17120	LL:2359	FPRL2	formyl peptide receptor-like 2	Myeloid	5387	14.76
219889_at	UNQ12084	LL:10023	FRAT1	frequently rearranged in advanced T-cell lymphomas	Myeloid	2867	6.37
209864_at	UNQ8296	LL:23401	FRAT2	frequently rearranged in advanced T-cell lymphomas 2	Neutrophil	7645	10.92
235372_at	UNQ291	LL:84824	FREB	Fc receptor homolog expressed in B cells	B Cell	5850	9.14
235400_at	UNQ291	LL:84824	FREB	Fc receptor homolog expressed in B cells	B Cell	3423	27.38
235401_s_at	UNQ291	LL:84824	FREB	Fc receptor homolog expressed in B cells	B Cell	2271	23.91
201564_s_at	UNQ9858	LL:6624	FSCN1	"fascin homolog 1, actin-bundling protein (Strongylocentrotus purpuratus)"	Dendritic Cell	10257	25.02
210933_s_at	UNQ9858	LL:6624	FSCN1	"fascin homolog 1, actin-bundling protein (Strongylocentrotus purpuratus)"	Dendritic Cell	9953	22.88
225520_at	UNQ16577	LL:25902	FTHFSDC1	formyltetrahydrofolate synthetase domain containing 1	T Cell	5091	3.61
217370_x_at	UNQ14694	LL:2521	FUS	fusion (involved in t(12;16) in malignant liposarcoma)	Lymphocyte	2301	3.46
226347_at	UNQ13325	LL:170384	FUT11	"fucosyltransferase 11 (alpha (1,3) fucosyltransferase)"	Multiple	9179	4.67
218084_x_at	UNQ2561	LL:53827	FXYD5	FXYD domain containing ion transport regulator 5	Multiple	10685	4.65
227266_s_at	UNQ4494	LL:2533	FYB	FYN binding protein (FYB-120/130)	Multiple	11855	9.76
211795_s_at	UNQ4494	LL:2533	FYB	FYN binding protein (FYB-120/130)	Multiple	7040	26.57
205285_s_at	UNQ4494	LL:2533	FYB	FYN binding protein (FYB-120/130)	Multiple	2573	17.74
211794_at	UNQ4494	LL:2533	FYB	FYN binding protein (FYB-120/130)	Myeloid	2517	16.24
216033_s_at	UNQ2083	LL:2534	FYN	"FYN oncogene related to SRC, FGR, YES"	Multiple	4558	5.09
204415_at	UNQ1680	LL:2537	G1P3	"interferon, alpha-inducible protein (clone IFI-6-16)"	Dendritic Cell	3640	4.44
202275_at	UNQ2722	LL:2539	G6PD	glucose-6-phosphate dehydrogenase	Multiple	4777	11.24
218871_x_at	UNQ5805	LL:55454	GALNACT-2	chondroitin sulfate GalNAcT-2	Multiple	2173	5.17
242586_at	UNQ16486	LL:253959	GARNL1	GTPase activating RANGAP domain-like 1	Myeloid	2762	5.88
242807_at	UNQ16486	LL:253959	GARNL1	GTPase activating RANGAP domain-like 1	Myeloid	2665	4.68
202269_x_at	UNQ5302	LL:2633	GBP1	"guanylate binding protein 1, interferon-inducible, 67kDa"	Multiple	10553	6.99
202270_at	UNQ5302	LL:2633	GBP1	"guanylate binding protein 1, interferon-inducible, 67kDa"	Multiple	3300	5.04
242907_at	UNQ3640	LL:2634	GBP2	"guanylate binding protein 2, interferon-inducible"	Multiple	6583	6.01
229625_at	UNQ2427	LL:115362	GBP5	guanylate binding protein 5	Multiple	9011	12.01
238581_at	UNQ2427	LL:115362	GBP5	guanylate binding protein 5	Multiple	4588	13.9
203765_at	UNQ13573	LL:25801	GCA	"grancalcin, EF-hand calcium binding protein"	Myeloid	11308	19.17
210260_s_at	UNQ17040	LL:25816	GG2-1	TNF-induced protein	Multiple	8742	12.86
208296_x_at	UNQ17040	LL:25816	GG2-1	TNF-induced protein	Multiple	6699	9.57
224553_s_at	UNQ319	LL:8784	GITR	"tumor necrosis factor receptor superfamily, member 18"	Lymphocyte	5338	18.41
223851_s_at	UNQ319	LL:8784	GITR	"tumor necrosis factor receptor superfamily, member 18"	Lymphocyte	4733	5.57
223278_at	UNQ5268	LL:2706	GJB2	"gap junction protein, beta 2, 26kDa (connexin 26)"	Monocyte	8695	4.48
214430_at	UNQ1055	LL:2717	GLA	"galactosidase, alpha"	Myeloid	6938	6.06
225706_at	UNQ12360	LL:113263	GLCCI1		Lymphocyte	24268	10.2
227525_at	UNQ12360	LL:113263	GLCCI1		Lymphocyte	10517	7.82
225700_at	UNQ12360	LL:113263	GLCCI1		Lymphocyte	3393	6.34
226136_at	UNQ5305	LL:11010	GLIPR1	GLI pathogenesis-related 1 (glioma)	Multiple	7965	6.42
226142_at	UNQ5305	LL:11010	GLIPR1	GLI pathogenesis-related 1 (glioma)	Multiple	7816	8.02
214085_x_at	UNQ5305	LL:11010	GLIPR1	GLI pathogenesis-related 1 (glioma)	Multiple	6055	7.17
204222_s_at	UNQ5305	LL:11010	GLIPR1	GLI pathogenesis-related 1 (glioma)	Multiple	3696	10.13
223079_s_at	UNQ14299	LL:2744	GLS	glutaminase	Multiple	3843	3.71
212737_at	UNQ1775	LL:2760	GM2A	GM2 ganglioside activator protein	Myeloid	15601	7.17
35820_at	UNQ1775	LL:2760	GM2A	GM2 ganglioside activator protein	Myeloid	12946	9.45
235678_at	UNQ1775	LL:2760	GM2A	GM2 ganglioside activator protein	Myeloid	9045	8.61
209727_at	UNQ1775	LL:2760	GM2A	GM2 ganglioside activator protein	Myeloid	4592	24.82
33646_g_at	UNQ1775	LL:2760	GM2A	GM2 ganglioside activator protein	Myeloid	4543	21.13
215891_s_at	UNQ1775	LL:2760	GM2A	GM2 ganglioside activator protein	Myeloid	4491	32.08
202543_s_at	UNQ9437	LL:2764	GMFB	"glia maturation factor, beta"	Myeloid	2086	5.15
218913_s_at	UNQ14897	LL:51291	GMIP	Gem-interacting protein	Multiple	2002	6.36
219920_s_at	UNQ14777	LL:29925	GMPPB	GDP-mannose pyrophosphorylase B	Lymphocyte	2648	4.57
205349_at	UNQ13926	LL:2769	GNA15	"guanine nucleotide binding protein (G protein), alpha 15 (Gq class)"	Monocyte	3895	11.63
229274_at	UNQ2680	LL:2778	GNAS	GNAS complex locus	Multiple	3442	7.91
223488_s_at	UNQ9902	LL:59345	GNB4	"guanine nucleotide binding protein (G protein), beta polypeptide 4"	Multiple	2538	8.32
201921_at	UNQ9200	LL:2790	GNG10	"guanine nucleotide binding protein (G protein), gamma 10"	Myeloid	9451	5.08
224964_s_at	UNQ11246	LL:54331	GNG2	"guanine nucleotide binding protein (G protein), gamma 2"	Lymphocyte	18538	5.09
224965_at	UNQ18740	LL:54331	GNG2	"guanine nucleotide binding protein (G protein), gamma 2"	Multiple	3634	7.13
206896_s_at	UNQ13839	LL:2788	GNG7	"guanine nucleotide binding protein (G protein), gamma 7"	B Cell	2083	4.96
205495_s_at	UNQ1723	LL:10578	GNLY	granulysin	Lymphocyte	22991	49.44
37145_at	UNQ1723	LL:10578	GNLY	granulysin	Lymphocyte	18699	37.03
230207_s_at	UNQ1486	LL:2796	GNRH1	gonadotropin-releasing hormone 1 (leutinizing-releasing hormone)	Myeloid	4586	4.8
230206_at	UNQ1486	LL:2796	GNRH1	gonadotropin-releasing hormone 1 (leutinizing-releasing hormone)	Myeloid	3473	6.88
212335_at	UNQ1660	LL:2799	GNS	glucosamine (N-acetyl)-6-sulfatase (Sanfilippo disease IIID)	Myeloid	5644	4.24
203676_at	UNQ1660	LL:2799	GNS	glucosamine (N-acetyl)-6-sulfatase (Sanfilippo disease IIID)	Myeloid	2407	7.52
205220_at	UNQ2382	LL:8843	GPR109B	putative chemokine receptor	Myeloid	9521	11.33
229971_at	UNQ2524	LL:221188	GPR114	G protein-coupled receptor 114	Lymphocyte	2332	11.1
223887_at	UNQ9480	LL:29933	GPR132	G protein-coupled receptor 132	Multiple	4767	47.67
208524_at	UNQ13586	LL:2838	GPR15	G protein-coupled receptor 15	T Cell	2071	5.83
210279_at	UNQ5306	LL:2841	GPR18	G protein-coupled receptor 18	Lymphocyte	2051	17.83
227769_at	UNQ10063	LL:2850	GPR27	G protein-coupled receptor 27	Neutrophil	8851	3.47
221345_at	UNQ9567	LL:2867	GPR43	G protein-coupled receptor 43	Neutrophil	3755	46.94
214467_at	UNQ7682	LL:8477	GPR65	G protein-coupled receptor 65	Multiple	2488	6.3
229055_at	UNQ9496	LL:8111	GPR68	G protein-coupled receptor 68	Multiple	8943	6.41
223767_at	UNQ12278	LL:53831	GPR84	G protein-coupled receptor 84	Monocyte	8866	24.63
220005_at	UNQ8363	LL:53829	GPR86	G protein-coupled receptor 86	Myeloid	7096	28.96
221297_at	UNQ17342	LL:55507	GPRC5D	"G protein-coupled receptor, family C, group 5, member D"	B Cell	2063	5.03
205068_s_at	UNQ16752	LL:23092	GRAF	GTPase regulator associated with focal adhesion kinase pp125(FAK)	Myeloid	2161	6
223049_at	UNQ4479	LL:2885	GRB2	growth factor receptor-bound protein 2	Multiple	11930	3.43
215075_s_at	UNQ4479	LL:2885	GRB2	growth factor receptor-bound protein 2	Multiple	3355	4.86
212090_at	UNQ5052	LL:2907	GRINA	"glutamate receptor, ionotropic, N-methyl D-asparate-associated protein 1 (glutamate binding)"	Myeloid	4763	3.39
201520_s_at	UNQ14996	LL:2926	GRSF1	G-rich RNA sequence binding factor 1	Dendritic Cell	10185	5.11
201501_s_at	UNQ14996	LL:2926	GRSF1	G-rich RNA sequence binding factor 1	Dendritic Cell	3823	4
214040_s_at	UNQ1659	LL:2934	GSN	"gelsolin (amyloidosis, Finnish type)"	Myeloid	4644	4.94
215438_x_at	UNQ7163	LL:2935	GSPT1	G1 to S phase transition 1	Multiple	2618	3.44
225433_at	UNQ17928	LL:2957	GTF2A1	"general transcription factor IIA, 1, 19/37kDa"	Multiple	4472	3.7
213835_x_at	UNQ17461	LL:84705	GTPBP3	GTP binding protein 3 (mitochondrial)	Multiple	2697	4.18
218238_at	UNQ16707	LL:23560	GTPBP4	GTP binding protein 4	Lymphocyte	2290	4.82
218239_s_at	UNQ16707	LL:23560	GTPBP4	GTP binding protein 4	Lymphocyte	2000	4
205488_at	UNQ1213	LL:3001	GZMA	"granzyme A (granzyme 1, cytotoxic T-lymphocyte-associated serine esterase 3)"	Lymphocyte	16742	27.9
210164_at	UNQ982	LL:3002	GZMB	"granzyme B (granzyme 2, cytotoxic T-lymphocyte-associated serine esterase 1)"	Lymphocyte	21059	49.55
210321_at	UNQ1214	LL:2999	GZMH	"granzyme H (cathepsin G-like 2, protein h-CCPX)"	Lymphocyte	9472	33.24
206666_at	UNQ1669	LL:3003	GZMK	"granzyme K (serine protease, granzyme 3; tryptase II)"	T Cell	8018	19.8
207460_at	UNQ1406	LL:3004	GZMM	granzyme M (lymphocyte met-ase 1)	Lymphocyte	2672	17.81
205436_s_at	UNQ20564	LL:3014	H2AFX	"H2A histone family, member X"	T Cell	4990	4.56
214501_s_at	UNQ4004	LL:9555	H2AFY	"H2A histone family, member Y"	Multiple	6207	3.48
229593_at	UNQ4004	LL:9555	H2AFY	"H2A histone family, member Y"	Multiple	4341	3.59
200853_at	UNQ30638	LL:3015	H2AFZ	"H2A histone family, member Z"	Multiple	10662	3.73
213554_s_at	UNQ8098	LL:55573	H41	hypothetical protein H41	Multiple	2043	4.09
226160_at	UNQ15748	LL:9563	H6PD	hexose-6-phosphate dehydrogenase (glucose 1-dehydrogenase)	Dendritic Cell	9912	3.57
207651_at	UNQ8841	LL:29909	H963	platelet activating receptor homolog	Multiple	4507	26.51
235458_at	UNQ845	LL:26762	HAVCR1		Multiple	8452	10.31
208018_s_at	UNQ7970	LL:3055	HCK	hemopoietic cell kinase	Myeloid	11031	9.19
202957_at	UNQ14408	LL:3059	HCLS1	hematopoietic cell-specific Lyn substrate 1	Multiple	13812	7.63
223640_at	UNQ587	LL:10870	HCST	hematopoietic cell signal transducer	Multiple	13048	5.84
228266_s_at	UNQ6008	LL:50810	HDGFRP3	"hepatoma-derived growth factor, related protein 3"	T Cell	4228	5.19
218603_at	UNQ6288	LL:51696	HECA		Multiple	5819	4.34
231929_at	UNQ16390	LL:22807	helios-3	"zinc finger protein, subfamily 1A, 2 (Helios)"	Lymphocyte	4638	12.54
227350_at	UNQ4774	LL:3070	HELLS	"helicase, lymphoid-specific"	Lymphocyte	2878	10.66
223556_at	UNQ4774	LL:3070	HELLS	"helicase, lymphoid-specific"	Lymphocyte	2448	7.1
242890_at	UNQ4774	LL:3070	HELLS	"helicase, lymphoid-specific"	Lymphocyte	2194	6.75
238668_at	UNQ5408	LL:3071	HEM1	hematopoietic protein 1	Multiple	4942	4.53
209734_at	UNQ5408	LL:3071	HEM1	hematopoietic protein 1	Multiple	3579	5.46
221756_at	UNQ231	LL:113791	HGFL	HGFL gene	T Cell	8786	10.98
221757_at	UNQ231	LL:113791	HGLF	HGFL gene	Lymphocyte	6561	9.31
229367_s_at	UNQ16790	LL:79765	hIAN2	human immune associated nucleotide 2	Multiple	9861	4.02
219777_at	UNQ16790	LL:79765	hIAN2	human immune associated nucleotide 2	Lymphocyte	4385	5.77
228071_at	UNQ8621	LL:168537	hIAN7	immune associated nucleotide	Multiple	7031	5.72
227346_at	UNQ4987	LL:10320	hIk-1	"zinc finger protein, subfamily 1A, 1 (Ikaros)"	Multiple	12665	12.24
227344_at	UNQ4987	LL:10320	hIk-1	"zinc finger protein, subfamily 1A, 1 (Ikaros)"	Multiple	4869	6.76
232024_at	UNQ11989	LL:26157	HIMAP2	immunity associated protein 2	Multiple	7225	6.78
219243_at	UNQ16786	LL:55303	HIMAP4	immunity associated protein 4	Multiple	3257	4.02
212291_at	UNQ7161	LL:204851	HIPK1	homeodomain interacting protein kinase 1	Multiple	2168	3.47
225115_at	UNQ10590	LL:28996	HIPK2	homeodomain interacting protein kinase 2	Multiple	6820	3.54
205936_s_at	UNQ14565	LL:3101	HK3	hexokinase 3 (white cell)	Myeloid	4312	16.91
211530_x_at	UNQ11885	LL:3105	HLA-A	"major histocompatibility complex, class I, A"	Multiple	13489	3.81
205671_s_at	UNQ2201	LL:3112	HLA-DOB	"major histocompatibility complex, class II, DO beta"	Multiple	3883	19.91
213537_at	UNQ2343	LL:3113	HLA-DPA1	"major histocompatibility complex, class II, DP alpha 1"	Multiple	5367	5.26
236203_at	UNQ2286	LL:3117	HLA-DQ-alpha	"major histocompatibility complex, class II, DQ alpha 1"	Dendritic Cell	3638	3.53
221491_x_at	UNQ17377	LL:3119	HLA-DRB3	"major histocompatibility complex, class II, DQ beta 1"	Multiple	5384	8.1
238900_at	UNQ17377	LL:3119	HLA-DRB3	"major histocompatibility complex, class II, DQ beta 1"	Dendritic Cell	2709	7.13
209480_at	UNQ2337	LL:3126	HLA-DRB4	"major histocompatibility complex, class II, DR beta 4"	Dendritic Cell	3904	4.94
214438_at	UNQ10121	LL:3142	HLX1	H2.0-like homeo box 1 (Drosophila)	Myeloid	2498	4.46
210719_s_at	UNQ18351	LL:10362	HMG20B	high-mobility group 20B	Dendritic Cell	4418	4.02
200679_x_at	UNQ2675	LL:3146	HMGB1	high-mobility group box 1	Lymphocyte	6870	3.56
208808_s_at	UNQ7973	LL:3148	HMGB2	high-mobility group box 2	Multiple	7365	4.53
207165_at	UNQ2205	LL:3161	HMMR	hyaluronan-mediated motility receptor (RHAMM)	T Cell	2273	8.12
203665_at	UNQ5710	LL:3162	HMOX1	heme oxygenase (decycling) 1	Dendritic Cell	7636	3.46
200014_s_at	UNQ2369	LL:3183	HNRPC	heterogeneous nuclear ribonucleoprotein C (C1/C2)	Multiple	12510	3.47
200073_s_at	UNQ1853	LL:3184	HNRPD	"heterogeneous nuclear ribonucleoprotein D (AU-rich element RNA binding protein 1, 37kDa)"	Multiple	15284	4.32
236000_s_at	UNQ1853	LL:3184	HNRPD	"heterogeneous nuclear ribonucleoprotein D (AU-rich element RNA binding protein 1, 37kDa)"	Multiple	2840	6.76
208765_s_at	UNQ14627	LL:10236	HNRPR	heterogeneous nuclear ribonucleoprotein R	Multiple	4675	3.98
227220_at	UNQ18637	LL:152518	HOZFP	ovarian zinc finger protein	Dendritic Cell	6318	10.11
222881_at	UNQ16725	LL:10855	HPSE	heparanase	Myeloid	2557	8.25
228725_x_at	UNQ14509	LL:3275	HRMT1L1	HMT1 hnRNP methyltransferase-like 1 (S. cerevisiae)	Multiple	7170	3.73
227361_at	UNQ17767	LL:9953	HS3ST3B1	heparan sulfate (glucosamine) 3-O-sulfotransferase 3B1	Monocyte	7986	3.52
208757_at	UNQ3107	LL:54732	HSGP25L2G	gp25L2 protein	Multiple	4362	3.46
213418_at	UNQ13721	LL:3310	HSPA6	heat shock 70kDa protein 6 (HSP70B')	Myeloid	8125	15.33
117_at	UNQ13721	LL:3310	HSPA6	heat shock 70kDa protein 6 (HSP70B')	Neutrophil	3237	8.75
223559_s_at	UNQ17554	LL:58493	HSPC043	HSPC043 protein	Multiple	7750	5.24
226897_s_at	UNQ17677	LL:29066	HSPC055	zinc-finger protein AY163807	Multiple	2942	3.68
223229_at	UNQ10662	LL:29089	HSPC150	HSPC150 protein similar to ubiquitin-conjugating enzyme	T Cell	5414	6.64
223113_at	UNQ4556	LL:51524	HSPC196	hypothetical protein HSPC196	Myeloid	7484	6.45
224567_x_at	UNQ21067	LL:3320	HSPCA		Multiple	23571	8.51
202776_at	UNQ14460	LL:30836	HSU15552	acidic 82 kDa protein mRNA	Multiple	4282	3.43
226711_at	UNQ16497	LL:3344	HTLF	human T-cell leukemia virus enhancer factor	Multiple	12423	7.02
223569_at	UNQ12345	LL:84513	HTPAP	HTPAP protein	B Cell	5762	4.16
64064_at	UNQ11302	LL:55340	IAN4L1	immune associated nucleotide 4 like 1 (mouse)	Lymphocyte	6493	3.67
213620_s_at	UNQ1675	LL:3384	ICAM2	intercellular adhesion molecule 2	Lymphocyte	10447	4.99
204683_at	UNQ1675	LL:3384	ICAM2	intercellular adhesion molecule 2	Lymphocyte	6150	4.61
204949_at	UNQ44	LL:3385	ICAM3	intercellular adhesion molecule 3	Multiple	15131	17.19
210439_at	UNQ2965	LL:29851	ICOS	inducible T-cell co-stimulator	T Cell	2265	34.85
228976_at	UNQ6798	LL:23308	ICOSL	inducible T-cell co-stimulator ligand	Myeloid	2110	5.94
204057_at	UNQ7978	LL:3394	ICSBP1	interferon consensus sequence binding protein 1	Multiple	6287	5.54
242352_at	UNQ16701	LL:25836	IDN3	IDN3 protein	Multiple	2467	6.85
206342_x_at	UNQ1229	LL:3423	IDS	iduronate 2-sulfatase (Hunter syndrome)	Multiple	3494	5.59
201631_s_at	UNQ5180	LL:8870	IER3	immediate early response 3	Monocyte	31166	7.88
218611_at	UNQ7203	LL:51278	IER5	immediate early response 5	Multiple	8297	6.29
208965_s_at	UNQ13881	LL:3428	IFI16	"interferon, gamma-inducible protein 16"	Multiple	4385	7.9
240413_at	UNQ16434	LL:3428	IFI16	"interferon, gamma-inducible protein 16"	Lymphocyte	4337	24.09
209417_s_at	UNQ13680	LL:3430	IFI35	interferon-induced protein 35	Multiple	4559	4.2
214453_s_at	UNQ14102	LL:10561	IFI44	interferon-induced protein 44	Multiple	3039	3.68
203153_at	UNQ14292	LL:3434	IFIT1	interferon-induced protein with tetratricopeptide repeats 1	Dendritic Cell	4846	4.89
226757_at	UNQ21425	LL:3433	IFIT2	interferon-induced protein with tetratricopeptide repeats 2	Myeloid	11873	9.81
217502_at	UNQ21425	LL:3433	IFIT2	interferon-induced protein with tetratricopeptide repeats 2	Multiple	4201	9.55
229450_at	UNQ13624	LL:3437	IFIT4	interferon-induced protein with tetratricopeptide repeats 4	Multiple	31621	8.42
204747_at	UNQ13624	LL:3437	IFIT4	interferon-induced protein with tetratricopeptide repeats 4	Multiple	6588	9.28
214486_x_at	UNQ5394	LL:8519	IFITM1	interferon induced transmembrane protein 1 (9-27)	Myeloid	3513	4.26
204785_x_at	UNQ494	LL:3455	IFNAR2	"interferon (alpha, beta and omega) receptor 2"	Multiple	3955	5.82
210354_at	UNQ2	LL:3458	IFNG	"interferon, gamma"	Lymphocyte	19519	90.79
242903_at	UNQ1678	LL:3459	IFNGR1	interferon gamma receptor 1	Myeloid	3680	4.6
230048_at	UNQ2662	LL:3475	IFRD1	interferon-related developmental regulator 1	Multiple	2707	4.79
201393_s_at	UNQ1716	LL:3482	IGF2R	insulin-like growth factor 2 receptor	Multiple	6168	5.51
201392_s_at	UNQ1716	LL:3482	IGF2R	insulin-like growth factor 2 receptor	Multiple	4774	7.64
206420_at	UNQ11875	LL:10261	IGSF6	"immunoglobulin superfamily, member 6"	Myeloid	6841	23.19
241068_at	UNQ11875	LL:10261	IGSF6	"immunoglobulin superfamily, member 6"	Myeloid	4798	26.66
229067_at	UNQ12384	HSVKI15	IgV(K)		Multiple	12000	7.74
204912_at	UNQ1437	LL:3587	IL10RA	"interleukin 10 receptor, alpha"	Multiple	6783	6.46
207901_at	UNQ82	LL:3593	IL12B	"interleukin 12B (natural killer cell stimulatory factor 2, cytotoxic lymphocyte maturation factor 2, p40)"	Myeloid	3488	46.51
211612_s_at	UNQ1438	LL:3597	IL13RA1	"interleukin 13 receptor, alpha 1"	Myeloid	3662	4.11
210904_s_at	UNQ1438	LL:3597	IL13RA1	"interleukin 13 receptor, alpha 1"	Myeloid	3008	5.9
205992_s_at	UNQ77	LL:3600	IL15	interleukin 15	Myeloid	2175	6.04
209827_s_at	UNQ825	LL:3603	IL16	interleukin 16 (lymphocyte chemoattractant factor)	Multiple	3080	4.97
234408_at	UNQ6129	LL:112744	IL17F	interleukin 17F	T Cell	17279	59.58
229295_at	UNQ6818	LL:23765	IL17R	interleukin 17 receptor	Myeloid	21283	11.63
229101_at	UNQ6818	LL:23765	IL17R	interleukin 17 receptor	Myeloid	10584	6.08
205707_at	UNQ6818	LL:23765	IL17R	interleukin 17 receptor	Multiple	3162	5.02
228685_at	UNQ6818	LL:23765	IL17R	interleukin 17 receptor	Myeloid	3093	4.48
207072_at	UNQ5959	LL:8807	IL18RAP	interleukin 18 receptor accessory protein	Multiple	5596	21.95
220745_at	UNQ889	LL:29949	IL19	interleukin 19	Monocyte	8012	18.63
210118_s_at	UNQ64	LL:3552	IL1A	"interleukin 1, alpha"	Monocyte	15727	92.51
205067_at	UNQ65	LL:3553	IL1B	"interleukin 1, beta"	Monocyte	50270	36.96
39402_at	UNQ65	LL:3553	IL1B	"interleukin 1, beta"	Monocyte	38016	48.43
220322_at	UNQ2456	LL:56300	IL1F9	"interleukin 1 family, member 9"	Monocyte	8757	72.97
212657_s_at	UNQ1492	LL:3557	IL1RN	interleukin 1 receptor antagonist	Monocyte	21885	8.9
216243_s_at	UNQ1492	LL:3557	IL1RN	interleukin 1 receptor antagonist	Monocyte	12539	12
212659_s_at	UNQ1492	LL:3557	IL1RN	interleukin 1 receptor antagonist	Monocyte	10714	9.92
237753_at	UNQ3121	LL:50615	IL21R	interleukin 21 receptor	Multiple	2024	4.5
222974_at	UNQ3099	LL:50616	IL22	interleukin 22	T Cell	5021	50.21
220054_at	UNQ2498	LL:51561	IL23A	"interleukin 23, alpha subunit p19"	Multiple	2629	14.21
206569_at	UNQ1455	LL:11009	IL24	interleukin 24	Monocyte	4500	100
211269_s_at	UNQ921	LL:3559	IL2RA	"interleukin 2 receptor, alpha"	Multiple	5856	18.89
206341_at	UNQ921	LL:3559	IL2RA	"interleukin 2 receptor, alpha"	Multiple	4408	97.96
205291_at	UNQ1439	LL:3560	IL2RB	"interleukin 2 receptor, beta"	Lymphocyte	16533	20.54
204116_at	UNQ1440	LL:3561	IL2RG	"interleukin 2 receptor, gamma (severe combined immunodeficiency)"	Multiple	8868	5.76
206148_at	UNQ922	LL:3563	IL3RA	"interleukin 3 receptor, alpha (low affinity)"	Monocyte	3384	25.07
230966_at	UNQ636	LL:259307	IL4I1	interleukin 4 induced 1	Multiple	8334	23.48
203233_at	UNQ1441	LL:3566	IL4R	interleukin 4 receptor	Multiple	7295	5.61
205207_at	UNQ70	LL:3569	IL6	"interleukin 6 (interferon, beta 2)"	Monocyte	18263	6.61
226333_at	UNQ923	LL:3570	IL6R	interleukin 6 receptor	Myeloid	10043	3.59
205945_at	UNQ923	LL:3570	IL6R	interleukin 6 receptor	Myeloid	4876	7.07
205798_at	UNQ1442	LL:3575	IL7R	interleukin 7 receptor	Multiple	19448	12.08
202859_x_at	UNQ74	LL:3576	IL8	interleukin 8	Multiple	42335	11.16
211506_s_at	UNQ74	LL:3576	IL8	interleukin 8	Myeloid	31675	45.25
207094_at	UNQ6836	LL:3577	IL8RA	"interleukin 8 receptor, alpha"	Neutrophil	6703	16.76
207008_at	UNQ6837	LL:3579	IL8RB	"interleukin 8 receptor, beta"	Neutrophil	12028	57.28
208193_at	UNQ72	LL:3578	IL9	interleukin 9	T Cell	5612	74.83
200052_s_at	UNQ14596	LL:3608	ILF2	"interleukin enhancer binding factor 2, 45kDa"	Multiple	10831	4.13
244766_at	UNQ26957	LL:387254	IMAA		Multiple	2144	4.01
236401_at	UNQ13200	LL:170575	IMAP1	immunity associated protein 1	Multiple	3077	5
236583_at	UNQ13200	LL:170575	IMAP1	immunity associated protein 1	Multiple	2781	4.6
242787_at	UNQ18000	LL:3619	INCENP	inner centromere protein antigens 135/155kDa	Multiple	2140	7.25
210029_at	UNQ13656	LL:3620	INDO	"indoleamine-pyrrole 2,3 dioxygenase"	Myeloid	17326	19.36
227140_at	UNQ1677	LL:3624	INHBA	"inhibin, beta A (activin A, activin AB alpha polypeptide)"	Myeloid	37462	15.58
210511_s_at	UNQ1677	LL:3624	INHBA	"inhibin, beta A (activin A, activin AB alpha polypeptide)"	Myeloid	11438	14.39
235046_at	UNQ16499	LL:8821	INPP4B	"inositol polyphosphate-4-phosphatase, type II, 105kDa"	T Cell	4685	5.78
205322_s_at	UNQ13870	LL:3633	INPP5B	"inositol polyphosphate-5-phosphatase, 75kDa"	Monocyte	2656	11.3
203332_s_at	UNQ21829	LL:3635	INPP5D	"inositol polyphosphate-5-phosphatase, 145kDa"	Multiple	4230	4.75
223309_x_at	UNQ11637	LL:50640	IPLA2(GAMMA)	intracellular membrane-associated calcium-independent phospholipase A2 gamma	Monocyte	8206	3.66
210840_s_at	UNQ10831	LL:8826	IQGAP1	IQ motif containing GTPase activating protein 1	Multiple	5942	4.48
213446_s_at	UNQ10831	LL:8826	IQGAP1	IQ motif containing GTPase activating protein 1	Multiple	3135	9.8
222633_at	UNQ21470	LL:79718	IRA1	likely ortholog of mouse IRA1 protein	Multiple	4715	3.66
222634_s_at	UNQ21470	LL:79718	IRA1	likely ortholog of mouse IRA1 protein	Multiple	2380	4.25
231779_at	UNQ6160	LL:3656	IRAK2	interleukin-1 receptor-associated kinase 2	Monocyte	9324	9.19
238725_at	UNQ5658	LL:3659	IRF1	interferon regulatory factor 1	Multiple	7879	5.38
203275_at	UNQ5659	LL:3660	IRF2	interferon regulatory factor 2	Multiple	3118	4.72
204562_at	UNQ10816	LL:3662	IRF4	interferon regulatory factor 4	Multiple	10560	26.4
239412_at	UNQ7897	LL:3663	IRF5	interferon regulatory factor 5	Multiple	5354	6.95
205469_s_at	UNQ7897	LL:3663	IRF5	interferon regulatory factor 5	Myeloid	2596	3.74
208436_s_at	UNQ13875	LL:3665	IRF7	interferon regulatory factor 7	Multiple	4149	5.64
224404_s_at	UNQ503	LL:83416	IRTA2	immunoglobulin superfamily receptor translocation associated 2	B Cell	13835	20.65
224406_s_at	UNQ503	LL:83416	IRTA2	immunoglobulin superfamily receptor translocation associated 2	B Cell	6912	5.96
231647_s_at	UNQ503	LL:83416	IRTA2	immunoglobulin superfamily receptor translocation associated 2	B Cell	2246	20.42
33304_at	UNQ13772	LL:3669	ISG20		Multiple	8727	4.42
204698_at	UNQ13772	LL:3669	ISG20		Multiple	8321	6.28
243366_s_at	UNQ1238	LL:3676	ITGA4	"integrin, alpha 4 (antigen CD49D, alpha 4 subunit of VLA-4 receptor)"	Multiple	4829	8.47
213416_at	UNQ1238	LL:3676	ITGA4	"integrin, alpha 4 (antigen CD49D, alpha 4 subunit of VLA-4 receptor)"	Multiple	3377	8.34
205885_s_at	UNQ1238	LL:3676	ITGA4	"integrin, alpha 4 (antigen CD49D, alpha 4 subunit of VLA-4 receptor)"	Multiple	2037	16.3
205884_at	UNQ1238	LL:3676	ITGA4	"integrin, alpha 4 (antigen CD49D, alpha 4 subunit of VLA-4 receptor)"	Multiple	2029	22.54
213475_s_at	UNQ1685	LL:3683	ITGAL	"integrin, alpha L (antigen CD11A (p180), lymphocyte function-associated antigen 1; alpha polypeptide)"	Multiple	5430	15.74
205786_s_at	UNQ1686	LL:3684	ITGAM	"integrin, alpha M (complement component receptor 3, alpha; also known as CD11b (p170), macrophage antigen alpha polypeptide)"	Multiple	5854	5.91
210184_at	UNQ1244	LL:3687	ITGAX	"integrin, alpha X (antigen CD11C (p150), alpha polypeptide)"	Myeloid	2754	9.84
202803_s_at	UNQ1688	LL:3689	ITGB2	"integrin, beta 2 (antigen CD18 (p95), lymphocyte function-associated antigen 1; macrophage antigen 1 (mac-1) beta subunit)"	Multiple	14076	6.09
205718_at	UNQ1247	LL:3695	ITGB7	"integrin, beta 7"	Lymphocyte	2997	12.49
226189_at	UNQ12291	LL:3696	ITGB8	"integrin, beta 8"	Myeloid	12056	4.44
211339_s_at	UNQ7335	LL:3702	ITK	IL2-inducible T-cell kinase	Lymphocyte	7192	15.81
202223_at	UNQ2004	LL:3703	ITM1	integral membrane protein 1	Lymphocyte	3346	5.92
235213_at	UNQ13671	LL:3707	ITPKB	"inositol 1,4,5-trisphosphate 3-kinase B"	Lymphocyte	6565	17.74
206245_s_at	UNQ15104	LL:10625	IVNS1ABP	influenza virus NS1A binding protein	NK Cell	7464	3.48
201363_s_at	UNQ15104	LL:10625	IVNS1ABP	influenza virus NS1A binding protein	NK Cell	5205	3.55
201648_at	UNQ4962	LL:3716	JAK1	Janus kinase 1 (a protein tyrosine kinase)	Multiple	10637	3.84
239695_at	UNQ4962	LL:3716	JAK1	Janus kinase 1 (a protein tyrosine kinase)	Multiple	2304	16.46
227677_at	UNQ5660	LL:3718	JAK3	"Janus kinase 3 (a protein tyrosine kinase, leukocyte)"	Multiple	8499	4.87
224254_x_at	UNQ859	LL:83700	JAM3	junctional adhesion molecule 3	Multiple	4447	10.59
212492_s_at	UNQ16765	LL:23030	JMJD2B	jumonji domain containing 2B	Multiple	4128	6.3
201465_s_at	UNQ2130	LL:3725	JUN	v-jun sarcoma virus 17 oncogene homolog (avian)	Multiple	3599	3.93
214995_s_at	UNQ19171	LL:29762	KA6	induced upon T-cell activation	Lymphocyte	3838	14.76
212746_s_at	UNQ5841	LL:9859	KAB	KARP-1-binding protein	Myeloid	2805	10.39
223584_s_at	UNQ16729	LL:25948	KBTBD2	kelch repeat and BTB (POZ) domain containing 2	Multiple	2647	3.75
231513_at	UNQ9543	LL:3759	KCNJ2	"potassium inwardly-rectifying channel, subfamily J, member 2"	Myeloid	5295	4.32
206765_at	UNQ9543	LL:3759	KCNJ2	"potassium inwardly-rectifying channel, subfamily J, member 2"	Myeloid	3687	4.36
223658_at	UNQ13577	LL:9424	KCNK6	"potassium channel, subfamily K, member 6"	Multiple	2576	4.33
212188_at	UNQ17757	LL:115207	KCTD12	potassium channel tetramerisation domain containing 12	Myeloid	7560	4.65
202503_s_at	UNQ9668	LL:9768	KIAA0101	KIAA0101 gene product	Lymphocyte	9380	7.24
201239_s_at	UNQ11201	LL:9789	KIAA0102	KIAA0102 gene product	B Cell	11734	4.35
206478_at	UNQ12275	LL:9834	KIAA0125	KIAA0125	B Cell	2437	8.86
200616_s_at	UNQ9030	LL:9761	KIAA0152	KIAA0152 gene product	Multiple	2921	3.4
212846_at	UNQ4623	LL:23076	KIAA0179	KIAA0179	Multiple	4167	4.17
203279_at	UNQ5280	LL:9694	KIAA0212		Multiple	3206	3.47
230659_at	UNQ5280	LL:9694	KIAA0212		Multiple	2988	4.36
231989_s_at	UNQ26941	LL:283846	KIAA0220	PI-3-kinase-related kinase SMG-1-like	Multiple	2520	4.17
41386_i_at	UNQ17018	LL:23135	KIAA0346	KIAA0346 protein	Myeloid	6612	3.55
226025_at	UNQ11171	LL:23243	KIAA0379	KIAA0379 protein	Lymphocyte	9541	4.64
229307_at	UNQ11171	LL:23243	KIAA0379	KIAA0379 protein	Multiple	2430	3.95
228996_at	UNQ18303	LL:57238	KIAA0492	KIAA0492 protein	Multiple	2126	4.21
234326_at	UNQ14711	LL:146268	KIAA0615	hypothetical protein FLJ31821	Multiple	3279	16.82
212577_at	UNQ14438	LL:23347	KIAA0650	KIAA0650 protein	Multiple	4804	9.33
212579_at	UNQ14438	LL:23347	KIAA0650	KIAA0650 protein	Multiple	3864	9.66
212569_at	UNQ14438	LL:23347	KIAA0650	KIAA0650 protein	Multiple	2775	10.47
212314_at	UNQ5094	AB018289	KIAA0746		B Cell	10849	4.06
212311_at	UNQ5094	AB018289	KIAA0746		B Cell	9888	5.78
235353_at	UNQ5094	AB018289	KIAA0746		B Cell	2332	5.02
227356_at	UNQ9075	AB018322	KIAA0779		Neutrophil	9035	4.99
36888_at	UNQ16664	LL:23354	KIAA0841	KIAA0841 protein	Multiple	3491	3.42
239413_at	UNQ21681	LL:22995	KIAA0912	KIAA0912 protein	Multiple	2008	4.56
212421_at	UNQ16768	LL:23313	KIAA0930	KIAA0930 protein	Myeloid	2538	4.34
225597_at	UNQ11477	LL:57210	KIAA1126	KIAA1126 protein	Neutrophil	3628	3.82
223429_x_at	UNQ16559	LL:57461	KIAA1160	KIAA1160 protein	Multiple	3637	3.73
229354_at	UNQ11678	AB033060	KIAA1234		Multiple	9651	15.2
235157_at	UNQ21802	LL:54625	KIAA1268	KIAA1268 protein	Multiple	2473	4.46
223254_s_at	UNQ17293	LL:55632	KIAA1333	KIAA1333	Multiple	2407	11.46
227454_at	UNQ3757	LL:57551	KIAA1361	serine/threonine protein kinase TAO1 homolog	Multiple	5384	6.37
225847_at	UNQ11715	LL:57552	KIAA1363	KIAA1363 protein	Myeloid	9471	7.8
228377_at	UNQ17523	LL:57565	KIAA1384	KIAA1384 protein	B Cell	18610	28.41
225076_s_at	UNQ14287	LL:57169	KIAA1404	KIAA1404 protein	Dendritic Cell	17217	5.64
204220_at	UNQ9179	LL:57622	KIAA1484	KIAA1484 protein	Multiple	13477	10.29
227228_s_at	UNQ17086	LL:57641	KIAA1509	KIAA1509	Lymphocyte	5412	4.63
224807_at	UNQ6419	LL:57655	KIAA1533	KIAA1533 protein	Myeloid	6006	3.81
227624_at	UNQ16564	LL:57667	KIAA1546	KIAA1546 protein	Myeloid	4271	4.09
225929_s_at	UNQ11908	LL:57674	KIAA1554	KIAA1554 protein	Multiple	21436	9.3
230000_at	UNQ11908	LL:57674	KIAA1554	KIAA1554 protein	Multiple	9846	13.22
225931_s_at	UNQ11908	LL:57674	KIAA1554	KIAA1554 protein	Multiple	9167	8.86
231956_at	UNQ11908	LL:57674	KIAA1554	KIAA1554 protein	Multiple	6034	9.81
241347_at	UNQ11908	LL:57674	KIAA1554	KIAA1554 protein	Multiple	4383	5.88
231899_at	UNQ17537	LL:85463	KIAA1726	KIAA1726 protein	Multiple	5676	6.24
242665_at	UNQ8623	AB067489	KIAA1902		Myeloid	2370	3.62
224927_at	UNQ16575	LL:170954	KIAA1949	KIAA1949 protein	Multiple	22784	6.66
228953_at	UNQ13527	LL:123720	KIAA1971	similar to junction-mediating and regulatory protein p300 JMY	Multiple	2216	4.18
220368_s_at	UNQ8446	LL:55671	KIAA2010	KIAA2010	Lymphocyte	2057	4.67
227433_at	UNQ16311	LL:205717	KIAA2018	similar to K06A9.1b.p	Multiple	2674	3.5
232687_at	UNQ18305	LL:285513	KIAA2027	hypothetical protein LOC285513	Multiple	2574	3.84
236641_at	UNQ14767	LL:9928	KIF14	kinesin family member 14	T Cell	2354	11.21
203087_s_at	UNQ7688	LL:3796	KIF2	kinesin heavy chain member 2	Multiple	3256	4.59
209408_at	UNQ14201	LL:11004	KIF2C	kinesin family member 2C	Lymphocyte	2093	4.55
207314_x_at	UNQ1291	LL:3802	KIR2DL1	"killer cell immunoglobulin-like receptor, two domains, long cytoplasmic tail, 1"	Lymphocyte	2619	24.94
216907_x_at	UNQ1291	LL:3802	KIR2DL1	"killer cell immunoglobulin-like receptor, two domains, long cytoplasmic tail, 1"	Lymphocyte	2417	10.07
207313_x_at	UNQ1291	LL:3802	KIR2DL1	"killer cell immunoglobulin-like receptor, two domains, long cytoplasmic tail, 1"	NK Cell	2143	7.52
211688_x_at	UNQ1291	LL:3802	KIR2DL1	"killer cell immunoglobulin-like receptor, two domains, long cytoplasmic tail, 1"	NK Cell	2076	31.94
211397_x_at	UNQ1287	LL:3803	KIR2DL2	"killer cell immunoglobulin-like receptor, two domains, long cytoplasmic tail, 2"	NK Cell	2255	12.89
208426_x_at	UNQ9058	LL:3805	KIR2DL4	"killer cell immunoglobulin-like receptor, two domains, long cytoplasmic tail, 4"	NK Cell	2831	8.58
211245_x_at	UNQ9058	LL:3805	KIR2DL4	"killer cell immunoglobulin-like receptor, two domains, long cytoplasmic tail, 4"	NK Cell	2445	9.06
211410_x_at	UNQ1293	LL:3807	KIR2DS2	"killer cell immunoglobulin-like receptor, two domains, short cytoplasmic tail, 2"	NK Cell	2356	4.21
208198_x_at	UNQ1293	LL:3807	KIR2DS2	"killer cell immunoglobulin-like receptor, two domains, short cytoplasmic tail, 2"	NK Cell	2312	7.11
211532_x_at	UNQ1292	LL:3810	KIR2DS5	"killer cell immunoglobulin-like receptor, two domains, short cytoplasmic tail, 5"	NK Cell	2891	82.6
208203_x_at	UNQ1292	LL:3810	KIR2DS5	"killer cell immunoglobulin-like receptor, two domains, short cytoplasmic tail, 5"	NK Cell	2214	11.97
211687_x_at	UNQ1290	LL:3811	KIR3DL1	"killer cell immunoglobulin-like receptor, three domains, long cytoplasmic tail, 1"	NK Cell	2558	12.18
216676_x_at	UNQ1289	LL:3812	KIR3DL2	"killer cell immunoglobulin-like receptor, three domains, long cytoplasmic tail, 2"	NK Cell	2277	30.36
208179_x_at	UNQ1289	LL:3812	KIR3DL2	"killer cell immunoglobulin-like receptor, three domains, long cytoplasmic tail, 2"	NK Cell	2041	8.69
211389_x_at	UNQ1286	LL:3813	KIR3DS1	"killer cell immunoglobulin-like receptor, three domains, short cytoplasmic tail, 1"	NK Cell	2722	12.37
227740_at	UNQ16449	LL:127933	KIS	kinase interacting with leukemia-associated gene (stathmin)	Multiple	8924	7.28
235003_at	UNQ16449	LL:127933	KIS	kinase interacting with leukemia-associated gene (stathmin)	Multiple	5329	8.33
229881_at	UNQ17134	LL:11278	KLF12	Kruppel-like factor 12	Lymphocyte	2125	9.66
228167_at	UNQ14929	LL:89857	KLHL6	kelch-like 6 (Drosophila)	Multiple	3269	3.87
218883_s_at	UNQ13545	LL:79682	KLIP1	KSHV latent nuclear antigen interacting protein 1	Lymphocyte	2401	5.22
214470_at	UNQ5388	LL:3820	KLRB1	"killer cell lectin-like receptor subfamily B, member 1"	Lymphocyte	12173	10.68
206785_s_at	UNQ2206	LL:3823	KLRC3	"killer cell lectin-like receptor subfamily C, member 3"	Lymphocyte	5337	59.3
205821_at	UNQ2226	LL:8302	KLRC4	"killer cell lectin-like receptor subfamily C, member 4"	Lymphocyte	8681	17.72
210606_x_at	UNQ8304	LL:3824	KLRD1	"killer cell lectin-like receptor subfamily D, member 1"	Lymphocyte	9577	33.02
207795_s_at	UNQ8304	LL:3824	KLRD1	"killer cell lectin-like receptor subfamily D, member 1"	Lymphocyte	7105	23.68
220646_s_at	UNQ11841	LL:51348	KLRF1	"killer cell lectin-like receptor subfamily F, member 1"	NK Cell	9727	48.63
210288_at	UNQ8262	LL:10219	KLRG1	"killer cell lectin-like receptor subfamily G, member 1"	Lymphocyte	3303	4.82
211762_s_at	UNQ11423	LL:3838	KPNA2	"karyopherin alpha 2 (RAG cohort 1, importin alpha 1)"	Multiple	5079	4.72
201088_at	UNQ11423	LL:3838	KPNA2	"karyopherin alpha 2 (RAG cohort 1, importin alpha 1)"	Multiple	3960	4.12
213507_s_at	UNQ5657	LL:3837	KPNB1	karyopherin (importin) beta 1	Multiple	12641	4.31
208974_x_at	UNQ5657	LL:3837	KPNB1	karyopherin (importin) beta 1	Multiple	7885	5.04
208975_s_at	UNQ5657	LL:3837	KPNB1	karyopherin (importin) beta 1	Multiple	2095	3.55
214352_s_at	UNQ2105	LL:3845	KRAS2	v-Ki-ras2 Kirsten rat sarcoma 2 viral oncogene homolog	Multiple	5616	5.97
218963_s_at	UNQ21254	LL:25984	KRT23	keratin 23 (histone deacetylase inducible)	Neutrophil	3797	3.8
223836_at	UNQ425	LL:83888	KSP37	Ksp37 protein	Lymphocyte	28075	31.9
217388_s_at	UNQ14480	LL:8942	KYNU	kynureninase (L-kynurenine hydrolase)	Myeloid	15439	9.99
210663_s_at	UNQ14480	LL:8942	KYNU	kynureninase (L-kynurenine hydrolase)	Myeloid	9128	12.34
204385_at	UNQ14480	LL:8942	KYNU	kynureninase (L-kynurenine hydrolase)	Myeloid	8903	8.02
226354_at	UNQ843	LL:114294	LACTB	"lactamase, beta"	Myeloid	14177	6.7
206486_at	UNQ1252	LL:3902	LAG3	lymphocyte-activation gene 3	T Cell	3905	21.69
227438_at	UNQ17727	LL:80216	LAK	lymphocyte alpha-kinase	Myeloid	3682	7.75
201551_s_at	UNQ1705	LL:3916	LAMP1	lysosomal-associated membrane protein 1	Myeloid	8317	5.88
229128_s_at	UNQ17153	LL:81611	LANPL	"acidic (leucine-rich) nuclear phosphoprotein 32 family, member E"	Multiple	14109	9.8
224944_at	UNQ4122	LL:7112	LAP2	thymopoietin	Multiple	14064	5.58
209754_s_at	UNQ4122	LL:7112	LAP2	thymopoietin	Lymphocyte	2188	11.83
209753_s_at	UNQ4122	LL:7112	LAP2	thymopoietin	Lymphocyte	2111	4.54
203432_at	UNQ4122	LL:7112	LAP2	thymopoietin	Lymphocyte	2035	4.28
201720_s_at	UNQ4961	LL:7805	LAPTM5	Lysosomal-associated multispanning membrane protein-5	Multiple	12913	3.83
211005_at	UNQ5056	LL:27040	LAT	linker for activation of T cells	Multiple	3989	12.27
209881_s_at	UNQ5056	LL:27040	LAT	linker for activation of T cells	Multiple	2619	23.81
204891_s_at	UNQ2230	LL:3932	LCK	lymphocyte-specific protein tyrosine kinase	Lymphocyte	11654	31.93
204890_s_at	UNQ2230	LL:3932	LCK	lymphocyte-specific protein tyrosine kinase	Lymphocyte	6176	23.75
208885_at	UNQ10581	LL:3936	LCP1	lymphocyte cytosolic protein 1 (L-plastin)	Multiple	14286	6.29
205270_s_at	UNQ7800	LL:3937	LCP2	lymphocyte cytosolic protein 2 (SH2 domain containing leukocyte protein of 76kDa)	Multiple	4443	5.96
205269_at	UNQ7800	LL:3937	LCP2	lymphocyte cytosolic protein 2 (SH2 domain containing leukocyte protein of 76kDa)	Multiple	2848	8.5
244598_at	UNQ7800	LL:3937	LCP2	lymphocyte cytosolic protein 2 (SH2 domain containing leukocyte protein of 76kDa)	Multiple	3349	7.7
244556_at	UNQ7800	LL:3937	LCP2	lymphocyte cytosolic protein 2 (SH2 domain containing leukocyte protein of 76kDa)	Multiple	2487	7.9
207277_at	UNQ431	AY358431	Lectin		Dendritic Cell	4282	7.26
221558_s_at	UNQ7985	LL:51176	LEF1	lymphoid enhancer-binding factor 1	T Cell	9581	31.41
209179_s_at	UNQ5555	LL:79143	LENG4	leukocyte receptor cluster (LRC) member 4	Neutrophil	5950	6.47
218132_s_at	UNQ18029	LL:79042	LENG5	leukocyte receptor cluster (LRC) member 5	Neutrophil	6929	4.91
202595_s_at	UNQ577	LL:23484	LEPROTL1	leptin receptor overlapping transcript-like 1	T Cell	6816	8.02
201593_s_at	UNQ8379	LL:55854	LEREPO4	"likely ortholog of mouse immediate early response, erythropoietin 4"	Multiple	4670	4.38
230383_x_at	UNQ9330	AA302850	LFIO9330		Lymphocyte	5589	7.35
228762_at	UNQ6862	LL:3955	LFNG	lunatic fringe homolog (Drosophila)	Multiple	6513	7.28
205266_at	UNQ359	LL:3976	LIF	leukemia inhibitory factor (cholinergic differentiation factor)	Lymphocyte	3100	6.14
211101_x_at	UNQ5486	LL:11024	LILRA1	"leukocyte immunoglobulin-like receptor, subfamily A (with TM domain), member 1"	Myeloid	5957	17.78
211100_x_at	UNQ5486	LL:11024	LILRA1	"leukocyte immunoglobulin-like receptor, subfamily A (with TM domain), member 1"	Myeloid	5553	13.88
210660_at	UNQ16009	LL:11024	LILRA1	"leukocyte immunoglobulin-like receptor, subfamily A (with TM domain), member 1"	Myeloid	2219	19.3
229937_x_at	UNQ16008	LL:10859	LILRB1	"leukocyte immunoglobulin-like receptor, subfamily B (with TM and ITIM domains), member 1"	Multiple	7031	14.65
207857_at	UNQ5486	LL:10859	LILRB1	"leukocyte immunoglobulin-like receptor, subfamily B (with TM and ITIM domains), member 1"	Myeloid	4711	22.43
211336_x_at	UNQ16008	LL:10859	LILRB1	"leukocyte immunoglobulin-like receptor, subfamily B (with TM and ITIM domains), member 1"	Myeloid	2031	5.8
207697_x_at	UNQ2038	LL:10288	LILRB2	"leukocyte immunoglobulin-like receptor, subfamily B (with TM and ITIM domains), member 2"	Myeloid	5858	11.96
210146_x_at	UNQ2038	LL:10288	LILRB2	"leukocyte immunoglobulin-like receptor, subfamily B (with TM and ITIM domains), member 2"	Myeloid	3280	13.96
210784_x_at	UNQ11907	LL:11025	LILRB3	"leukocyte immunoglobulin-like receptor, subfamily B (with TM and ITIM domains), member 3"	Myeloid	5236	17.17
210225_x_at	UNQ11907	LL:11025	LILRB3	"leukocyte immunoglobulin-like receptor, subfamily B (with TM and ITIM domains), member 3"	Myeloid	4934	15.18
211135_x_at	UNQ11907	LL:11025	LILRB3	"leukocyte immunoglobulin-like receptor, subfamily B (with TM and ITIM domains), member 3"	Myeloid	4922	15.38
211133_x_at	UNQ11907	LL:11025	LILRB3	"leukocyte immunoglobulin-like receptor, subfamily B (with TM and ITIM domains), member 3"	Myeloid	4351	9.16
208594_x_at	UNQ11907	LL:11025	LILRB3	"leukocyte immunoglobulin-like receptor, subfamily B (with TM and ITIM domains), member 3"	Myeloid	4112	10.97
212687_at	UNQ16248	LL:3987	LIMS1	LIM and senescent cell antigen-like domains 1	Myeloid	7985	4.62
207198_s_at	UNQ16248	LL:3987	LIMS1	LIM and senescent cell antigen-like domains 1	Multiple	5165	7.95
235060_at	UNQ13927	LL:23049	LIPK	PI-3-kinase-related kinase SMG-1	Multiple	4515	5.28
200706_s_at	UNQ4132	LL:9516	LITAF	lipopolysaccharide-induced TNF factor	Myeloid	21164	8.78
233500_x_at	UNQ723	LL:29121	LLT1	lectin-like NK cell receptor	Multiple	7114	40.65
235522_at	UNQ723	LL:29121	LLT1	lectin-like NK cell receptor	Multiple	2808	7.29
203320_at	UNQ14089	LL:10019	LNK	lymphocyte adaptor protein	Multiple	3156	3.67
219079_at	UNQ16447	LL:114139	LOC114139	hypothetical protein LOC114139	Multiple	2868	6.52
236027_at	UNQ16436	LL:119392	LOC119392	LOC119392	Multiple	2365	3.4
226329_s_at	UNQ16973	LL:129531	LOC129531	hypothetical protein BC018453	Multiple	4331	5.41
226702_at	UNQ17068	LL:129607	LOC129607	hypothetical protein LOC129607	Myeloid	21471	5.64
235177_at	UNQ18887	LL:151194	LOC151194	similar to hepatocellular carcinoma-associated antigen HCA557b	Multiple	2529	5.44
225415_at	UNQ16254	LL:151636	LOC151636	rhysin 2	Multiple	13626	3.53
227599_at	UNQ17067	LL:151963	LOC151963	similar to BcDNA:GH11415 gene product	Multiple	5762	3.47
225956_at	UNQ8451	LL:153222	LOC153222	adult retina protein	Multiple	6414	4.25
238476_at	UNQ8451	LL:153222	LOC153222	adult retina protein	Myeloid	3310	3.76
227514_at	UNQ16240	LL:162073	LOC162073	hypothetical protein LOC162073	Myeloid	4215	6.2
227954_at	UNQ16240	LL:162073	LOC162073	hypothetical protein LOC162073	Multiple	2451	6.81
227747_at	UNQ2966	LL:196264	LOC196264	hypothetical protein LOC196264	Multiple	4377	4.95
227853_at	UNQ12593	LL:196463	LOC196463		Myeloid	8273	4.38
230753_at	UNQ17765	LL:197135	LOC197135	similar to RIKEN cDNA 4930424G05	Lymphocyte	3351	13.4
222443_s_at	UNQ22947	LL:200030	LOC200030		Multiple	8851	3.42
235088_at	UNQ30651	LL:201725	LOC201725	hypothetical protein LOC201725	Multiple	2698	8.57
224751_at	UNQ28802	XM_114555	LOC202786		Multiple	6178	4.88
227129_x_at	UNQ22426	XM_088106	LOC202908		Myeloid	17193	6.76
231035_s_at	UNQ16971	LL:220213	LOC220213	hypothetical protein LOC220213	B Cell	9290	10.21
238342_at	UNQ8687	LL:23117	LOC23117	KIAA0220 protein	Multiple	2107	3.94
235463_s_at	UNQ12303	LL:253782	LOC253782	hypothetical protein LOC253782	Dendritic Cell	6400	6.77
225231_at	UNQ18477	LL:283153	LOC283153	hypothetical protein LOC283153	Multiple	5867	4.46
225234_at	UNQ18477	LL:283153	LOC283153	hypothetical protein LOC283153	Multiple	5199	3.94
235709_at	UNQ16301	LL:283431	LOC283431	hypothetical protein LOC283431	Myeloid	2936	15.45
238756_at	UNQ16301	LL:283431	LOC283431	hypothetical protein LOC283431	Myeloid	3085	5.18
225879_at	UNQ27342	LL:283989	LOC283989	hypothetical protein LOC283989	Lymphocyte	5110	3.72
226901_at	UNQ27325	LL:284018	LOC284018	hypothetical protein LOC284018	Dendritic Cell	6394	4
227749_at	UNQ11028	LL:284336	LOC284336	hypothetical protein LOC284336	Multiple	3131	4.57
228343_at	UNQ11028	LL:284336	LOC284336	hypothetical protein LOC284336	Multiple	2609	13.73
235661_at	UNQ11028	LL:284336	LOC284336	hypothetical protein LOC284336	Multiple	2222	4.78
232504_at	UNQ17801	LL:285628	LOC285628	hypothetical protein LOC285628	Multiple	3856	27.54
229958_at	UNQ18522	LL:286088	LOC286088	"similar to TBP-associated factor 15 isoform 1; TAF15 RNA polymerase II, TATA box binding protein (TBP)-associated factor, 68 kD; TATA box-binding protein-associated factor 2N (RNA-binding protein 56); TATA box binding protein (TBP)-associated facto..."	Myeloid	2278	3.5
227017_at	UNQ18841	LL:286163	LOC286163	hypothetical protein LOC286163	Multiple	5557	6.42
225899_x_at	UNQ23896	XM_290927	LOC339493		Myeloid	19452	7.7
238365_s_at	UNQ18891	LL:339541	LOC339541	hypothetical LOC339541	Multiple	2735	7.39
242520_s_at	UNQ18891	LL:339541	LOC339541	hypothetical LOC339541	Multiple	2102	21.02
225659_at	UNQ22009	LL:339745	LOC339745	hypothetical protein LOC339745	Myeloid	2596	3.74
240287_at	UNQ7005	LL:341720	LOC341720	similar to immune-responsive gene 1	Multiple	10771	13.99
231241_at	UNQ27223	LL:342616	LOC342616	similar to TAF5L protein	Lymphocyte	2152	4.22
225686_at	UNQ18890	LL:348235	LOC348235	hypothetical protein LOC348235	Lymphocyte	3020	5.25
223325_at	UNQ17930	LL:51061	LOC51061	hypothetical protein LOC51061	B Cell	11911	5.75
240118_at	UNQ17930	LL:51061	LOC51061	hypothetical protein LOC51061	B Cell	4211	27.17
223491_at	UNQ18839	LL:51122	LOC51122	HSPC042 protein	Multiple	2501	6.33
218247_s_at	UNQ17271	LL:51320	LOC51320	hypothetical protein LOC51320	Lymphocyte	2616	6.3
226633_at	UNQ17017	LL:51762	LOC51762	RAB-8b protein	Multiple	17157	6.62
222846_at	UNQ17017	LL:51762	LOC51762	RAB-8b protein	Multiple	11011	14.58
219210_s_at	UNQ17017	LL:51762	LOC51762	RAB-8b protein	Multiple	5456	18.81
213142_x_at	UNQ16895	LL:54103	LOC54103		Multiple	5261	3.69
225045_at	UNQ16792	LL:55580	LOC55580	hypothetical protein LOC55580	Myeloid	6374	4.4
214714_at	UNQ3775	LL:56854	LOC56854	hypothetical protein MPMGp800M05499Q3	Lymphocyte	2541	5.98
211697_x_at	UNQ16878	LL:56902	LOC56902	putatative 28 kDa protein	Multiple	6149	7.11
203622_s_at	UNQ16878	LL:56902	LOC56902	putatative 28 kDa protein	Lymphocyte	2317	3.93
225282_at	UNQ16852	LL:64744	LOC64744	hypothetical protein AL133206	Multiple	18690	8.14
244357_at	UNQ16852	LL:64744	LOC64744	hypothetical protein AL133206	Multiple	4250	6.8
226641_at	UNQ21262	LL:91526	LOC91526	hypothetical protein DKFZp434D2328	Multiple	5187	5.93
228471_at	UNQ21262	LL:91526	LOC91526	hypothetical protein DKFZp434D2328	Multiple	3176	5.94
225283_at	UNQ21691	LL:91947	LOC91947	hypothetical protein LOC91947	Myeloid	17651	6.04
213315_x_at	UNQ11709	LL:91966	LOC91966	hypothetical protein LOC91966	Multiple	4827	4.27
212961_x_at	UNQ11709	LL:91966	LOC91966	hypothetical protein LOC91966	Multiple	4044	3.76
214112_s_at	UNQ11709	LL:91966	LOC91966	hypothetical protein LOC91966	Multiple	3773	4.12
41387_r_at	UNQ17018	LL:92162	LOC92162	similar to RIKEN cDNA 2600017H02	Myeloid	2605	3.54
224846_at	UNQ16665	LL:92799	LOC92799	hypothetical protein BC007653	Multiple	4761	7.05
232593_at	UNQ22699	LL:93082	LOC93082	hypothetical protein BC012317	Dendritic Cell	9041	4.72
216250_s_at	UNQ13655	LL:9404	LPXN	leupaxin	Multiple	6531	4.31
35974_at	UNQ2312	LL:4033	LRMP	lymphoid-restricted membrane protein	Multiple	2501	6.76
227252_at	UNQ389	LL:26020	LRP10	low density lipoprotein receptor-related protein 10	Myeloid	4326	4.83
231861_at	UNQ389	LL:26020	LRP10	low density lipoprotein receptor-related protein 10	Myeloid	3777	8.89
227391_x_at	UNQ9880	LL:9208	LRRFIP1	leucine rich repeat (in FLII) interacting protein 1	Multiple	13286	4.4
201862_s_at	UNQ9880	LL:9208	LRRFIP1	leucine rich repeat (in FLII) interacting protein 1	Multiple	5118	3.49
201861_s_at	UNQ9880	LL:9208	LRRFIP1	leucine rich repeat (in FLII) interacting protein 1	Multiple	3794	5.84
238534_at	UNQ9880	LL:9208	LRRFIP1	leucine rich repeat (in FLII) interacting protein 1	Monocyte	3083	3.48
209840_s_at	UNQ194	LL:54674	LRRN3	leucine rich repeat neuronal 3	T Cell	2375	4.4
90610_at	UNQ12074	LL:4034	LRRN4	leucine rich repeat neuronal 4	Multiple	3461	5.37
203523_at	UNQ9922	LL:4046	LSP1	lymphocyte-specific protein 1	Multiple	7718	13.42
214574_x_at	UNQ4381	LL:7940	LST1	leukocyte specific transcript 1	Myeloid	13610	10.98
214181_x_at	UNQ4381	LL:7940	LST1	leukocyte specific transcript 1	Myeloid	12983	16.03
215633_x_at	UNQ4381	LL:7940	LST1	leukocyte specific transcript 1	Myeloid	12626	15.03
211582_x_at	UNQ4381	LL:7940	LST1	leukocyte specific transcript 1	Myeloid	12008	11.49
210629_x_at	UNQ4381	LL:7940	LST1	leukocyte specific transcript 1	Myeloid	10852	10.8
211581_x_at	UNQ4381	LL:7940	LST1	leukocyte specific transcript 1	Myeloid	8679	12.14
206975_at	UNQ7	LL:4049	LTA	"lymphotoxin alpha (TNF superfamily, member 1)"	Lymphocyte	7856	157.12
207339_s_at	UNQ898	LL:4050	LTB	"lymphotoxin beta (TNF superfamily, member 3)"	Multiple	25431	61.28
236172_at	UNQ8383	LL:1241	LTB4R	leukotriene B4 receptor	Myeloid	4128	6.45
243852_at	UNQ18375	LL:51631	LUC7L2	LUC7-like 2 (S. cerevisiae)	Multiple	2112	3.46
205668_at	UNQ8892	LL:4065	LY75	lymphocyte antigen 75	Multiple	5926	8.91
231124_x_at	UNQ8967	LL:4063	LY9	lymphocyte antigen 9	Lymphocyte	7242	20.4
206584_at	UNQ5834	LL:23643	LY96	lymphocyte antigen 96	Multiple	6621	7.4
223413_s_at	UNQ16843	LL:55646	LYAR	hypothetical protein FLJ20425	Lymphocyte	5807	13.83
202626_s_at	UNQ2034	LL:4067	LYN	v-yes-1 Yamaguchi sarcoma viral related oncogene homolog	Myeloid	18193	18.56
210754_s_at	UNQ2034	LL:4067	LYN	v-yes-1 Yamaguchi sarcoma viral related oncogene homolog	Myeloid	17102	18
202625_at	UNQ2034	LL:4067	LYN	v-yes-1 Yamaguchi sarcoma viral related oncogene homolog	Myeloid	9336	12.88
212251_at	UNQ16392	LL:92140	LYRIC	LYRIC/3D3	Multiple	6042	4.48
212250_at	UNQ16392	LL:92140	LYRIC	LYRIC/3D3	Multiple	4345	5.14
212248_at	UNQ16392	LL:92140	LYRIC	LYRIC/3D3	Multiple	3963	4.45
233936_s_at	UNQ16986	LL:79893	LZK1	C3HC4-type zinc finger protein	Multiple	4373	4.51
222632_s_at	UNQ20644	LL:54585	LZTFL1	leucine zipper transcription factor-like 1	B Cell	2420	3.61
200900_s_at	UNQ1277	LL:4074	M6PR	mannose-6-phosphate receptor (cation dependent)	Multiple	5801	9.67
206877_at	UNQ13883	LL:4084	MAD	MAX dimerization protein 1	Neutrophil	2436	22.15
203362_s_at	UNQ7467	LL:4085	MAD2L1	MAD2 mitotic arrest deficient-like 1 (yeast)	Lymphocyte	2891	9.97
229327_s_at	UNQ4576	LL:4094	MAF	v-maf musculoaponeurotic fibrosarcoma oncogene homolog (avian)	Multiple	3139	3.85
222670_s_at	UNQ14210	LL:9935	MAFB	v-maf musculoaponeurotic fibrosarcoma oncogene homolog B (avian)	Myeloid	22298	7.84
218559_s_at	UNQ14210	LL:9935	MAFB	v-maf musculoaponeurotic fibrosarcoma oncogene homolog B (avian)	Myeloid	6556	3.8
36711_at	UNQ10865	LL:23764	MAFF	v-maf musculoaponeurotic fibrosarcoma oncogene homolog F (avian)	Myeloid	7428	3.45
222393_s_at	UNQ16722	LL:80218	MAK3P	likely ortholog of mouse Mak3p homolog (S. cerevisiae)	Multiple	5391	3.48
217745_s_at	UNQ16722	LL:80218	MAK3P	likely ortholog of mouse Mak3p homolog (S. cerevisiae)	Multiple	3476	3.48
231199_at	UNQ16722	LL:80218	MAK3P	likely ortholog of mouse Mak3p homolog (S. cerevisiae)	Multiple	2302	5.29
208116_s_at	UNQ7019	LL:4121	MAN1A1	"mannosidase, alpha, class 1A, member 1"	B Cell	4498	7.69
205105_at	UNQ15238	LL:4124	MAN2A1	"mannosidase, alpha, class 2A, member 1"	Multiple	3382	4.42
222805_at	UNQ20121	LL:79694	MANEA	"mannosidase, endo-alpha"	B Cell	4090	3.72
216199_s_at	UNQ13766	LL:4216	MAP3K4	mitogen-activated protein kinase kinase kinase 4	Myeloid	3632	4.1
204089_x_at	UNQ13766	LL:4216	MAP3K4	mitogen-activated protein kinase kinase kinase 4	Myeloid	3291	3.39
235421_at	UNQ2119	LL:1326	MAP3K8	mitogen-activated protein kinase kinase kinase 8	Multiple	3623	4.14
206296_x_at	UNQ12194	LL:11184	MAP4K1	mitogen-activated protein kinase kinase kinase kinase 1	Lymphocyte	2060	20.6
229846_s_at	UNQ16770	LL:79109	MAPKAP1	mitogen-activated protein kinase associated protein 1	Multiple	2591	3.5
201670_s_at	UNQ7990	LL:4082	MARCKS	myristoylated alanine-rich protein kinase C substrate	Myeloid	7491	5.1
201668_x_at	UNQ7990	LL:4082	MARCKS	myristoylated alanine-rich protein kinase C substrate	Myeloid	5371	12.21
213002_at	UNQ7990	LL:4082	MARCKS	myristoylated alanine-rich protein kinase C substrate	Multiple	2487	3.48
202484_s_at	UNQ7188	LL:8932	MBD2	methyl-CpG binding domain protein 2	Multiple	5850	5.04
209579_s_at	UNQ14534	LL:8930	MBD4	methyl-CpG binding domain protein 4	Multiple	3803	3.4
227833_s_at	UNQ17092	LL:114785	MBD6	methyl-CpG binding domain protein 6	Myeloid	5131	3.76
201152_s_at	UNQ8120	LL:4154	MBNL1	muscleblind-like (Drosophila)	Multiple	9886	3.45
201151_s_at	UNQ8120	LL:4154	MBNL1	muscleblind-like (Drosophila)	Multiple	2995	7.05
210136_at	UNQ7340	LL:4155	MBP	myelin basic protein	Multiple	9897	9.7
225407_at	UNQ7340	LL:4155	MBP	myelin basic protein	Multiple	9599	4.75
227012_at	UNQ8309	LL:55972	MCFP	mitochondrial carrier family protein	Multiple	5341	4.55
214056_at	UNQ2334	LL:4170	MCL1	myeloid cell leukemia sequence 1 (BCL2-related)	Multiple	3038	5.02
214057_at	UNQ2334	LL:4170	MCL1	myeloid cell leukemia sequence 1 (BCL2-related)	Multiple	2087	5.03
241722_x_at	UNQ2334	LL:4170	MCL1	myeloid cell leukemia sequence 1 (BCL2-related)	Myeloid	7174	5.5
222962_s_at	UNQ17143	LL:55388	MCM10	MCM10 minichromosome maintenance deficient 10 (S. cerevisiae)	Lymphocyte	2926	17.21
202107_s_at	UNQ7605	LL:4171	MCM2	"MCM2 minichromosome maintenance deficient 2, mitotin (S. cerevisiae)"	Lymphocyte	5938	10.33
216237_s_at	UNQ5669	LL:4174	MCM5	"MCM5 minichromosome maintenance deficient 5, cell division cycle 46 (S. cerevisiae)"	Multiple	4337	9.23
201930_at	UNQ7789	LL:4175	MCM6	"MCM6 minichromosome maintenance deficient 6 (MIS5 homolog, S. pombe) (S. cerevisiae)"	Lymphocyte	6751	4.8
208795_s_at	UNQ7791	LL:4176	MCM7	MCM7 minichromosome maintenance deficient 7 (S. cerevisiae)	Lymphocyte	3394	4.3
210983_s_at	UNQ7791	LL:4176	MCM7	MCM7 minichromosome maintenance deficient 7 (S. cerevisiae)	Lymphocyte	2800	4.21
226771_at	UNQ16898	LL:57192	MCOLN1	mucolipin 1	Lymphocyte	10439	6.1
230110_at	UNQ16234	LL:255231	MCOLN2	mucolipin 2	Multiple	8882	6.41
219209_at	UNQ16712	LL:64135	MDA5	melanoma differentiation associated protein-5	Dendritic Cell	2921	7.39
222681_at	UNQ490	LL:56983	MDS010	x 010 protein	Dendritic Cell	7488	8.23
218587_s_at	UNQ490	LL:56983	MDS010	x 010 protein	Dendritic Cell	2317	27.26
239571_at	UNQ5613	LL:4205	MEF2A	"MADS box transcription enhancer factor 2, polypeptide A (myocyte enhancer factor 2A)"	Multiple	2027	4.05
208262_x_at	UNQ13613	LL:4210	MEFV	Mediterranean fever	Multiple	3729	9.21
204825_at	UNQ11655	LL:9833	MELK	maternal embryonic leucine zipper kinase	T Cell	2581	5.93
204153_s_at	UNQ4422	LL:4242	MFNG	manic fringe homolog (Drosophila)	Multiple	2981	4.08
203102_s_at	UNQ3797	LL:4247	MGAT2	"mannosyl (alpha-1,6-)-glycoprotein beta-1,2-N-acetylglucosaminyltransferase"	Multiple	3484	3.89
211061_s_at	UNQ3797	LL:4247	MGAT2	"mannosyl (alpha-1,6-)-glycoprotein beta-1,2-N-acetylglucosaminyltransferase"	Lymphocyte	3261	3.66
225049_at	UNQ16433	LL:282991	MGC10120	hypothetical protein MGC10120	Multiple	12639	3.85
223179_at	UNQ16838	LL:83719	MGC10500	hypothetical protein MGC10500	Neutrophil	13602	3.52
232077_s_at	UNQ16838	LL:83719	MGC10500	hypothetical protein MGC10500	Multiple	2571	5.71
223398_at	UNQ17737	LL:84270	MGC11115	hypothetical protein MGC11115	Multiple	4417	6.05
230860_at	UNQ16410	LL:84984	MGC14126	hypothetical protein MGC14126	Neutrophil	2831	6.36
230448_at	UNQ17597	LL:124565	MGC15523	hypothetical protein MGC15523	Multiple	3344	4.26
243011_at	UNQ5791	LL:91775	MGC15606	hypothetical protein MGC15606	B Cell	2858	4
226879_at	UNQ578	LL:84329	MGC15619	hypothetical protein MGC15619	Multiple	10011	3.47
227686_at	UNQ16978	LL:92106	MGC15763	hypothetical protein BC008322	T Cell	5817	4.07
228298_at	UNQ17487	LL:91523	MGC16044	hypothetical protein MGC16044	Lymphocyte	4957	5.01
221764_at	UNQ17020	LL:91300	MGC16353	hypothetical protein MGC16353	Neutrophil	8081	15.25
238430_x_at	UNQ9326	LL:162394	MGC19764	hypothetical protein MGC19764	Multiple	16311	12.36
243999_at	UNQ9326	LL:162394	MGC19764	hypothetical protein MGC19764	Multiple	3686	8.1
226725_at	UNQ18882	LL:162394	MGC19764	hypothetical protein MGC19764	Multiple	3651	3.76
226516_at	UNQ8440	LL:126321	MGC20700	hypothetical protein MGC20700	Myeloid	6868	5.9
220178_at	UNQ8440	LL:126321	MGC20700	hypothetical protein MGC20700	Dendritic Cell	2417	5.49
225763_at	UNQ16547	LL:92241	MGC21854	hypothetical protein MGC21854	Multiple	9301	4.55
229670_at	UNQ16547	LL:92241	MGC21854	hypothetical protein MGC21854	Multiple	4875	4.15
244716_x_at	UNQ3059	LL:126259	MGC23244	hypothetical protein MGC23244	Lymphocyte	2263	3.51
226276_at	UNQ8288	LL:153339	MGC23909	hypothetical protein MGC23909	Multiple	11113	3.87
235117_at	UNQ17334	BC019239	MGC24001		Lymphocyte	4957	11.4
228532_at	UNQ17072	LL:128346	MGC24133	hypothetical protein MGC24133	Myeloid	16507	4.28
232798_at	UNQ11953	LL:85479	MGC26226	beta cysteine string protein	Monocyte	2300	3.43
227726_at	UNQ21895	LL:115992	MGC2647	hypothetical zinc finger protein MGC2647	Multiple	3478	5.75
226524_at	UNQ18283	LL:285237	MGC26717	hypothetical protein MGC26717	Multiple	3561	5.79
229174_at	UNQ18283	LL:285237	MGC26717	hypothetical protein MGC26717	Multiple	2538	4.74
228032_s_at	UNQ17350	LL:163486	MGC27044	hypothetical protein MGC27044	Multiple	2890	4.16
202153_s_at	UNQ3639	LL:84335	MGC2865	hypothetical protein MGC2865	Multiple	2798	5.89
227598_at	UNQ21851	LL:65999	MGC3036	hypothetical protein MGC3036	T Cell	2709	4.55
219402_s_at	UNQ243	LL:79139	MGC3067	hypothetical protein MGC3067	Lymphocyte	7779	7.59
218172_s_at	UNQ243	LL:79139	MGC3067	hypothetical protein MGC3067	Multiple	2089	5.29
225579_at	UNQ16451	LL:130814	MGC33602	hypothetical protein MGC33602	Myeloid	6860	3.56
225707_at	UNQ11464	LL:151188	MGC33864	ADP-ribosylation-like factor 6-interacting protein 6	Multiple	5445	4.86
230532_at	UNQ17049	LL:159013	MGC39350	hypothetical protein MGC39350	Multiple	2580	4.1
239186_at	UNQ16446	LL:221756	MGC39372	hypothetical protein MGC39372	Multiple	3537	5.85
225940_at	UNQ18772	LL:317649	MGC39820	hypothetical protein MGC39820	Multiple	5044	4.02
228248_at	UNQ18300	LL:253260	MGC39830	hypothetical protein MGC39830	Multiple	8279	3.53
226310_at	UNQ18300	LL:253260	MGC39830	hypothetical protein MGC39830	Multiple	2739	3.45
217992_s_at	UNQ8527	LL:79180	MGC4342	hypothetical protein MGC4342	Multiple	5788	3.75
218130_at	UNQ16900	LL:79415	MGC4368	hypothetical protein MGC4368	Multiple	2076	4.56
227080_at	UNQ19214	LL:90874	MGC45731		Myeloid	6860	3.71
226905_at	UNQ16280	LL:359845	MGC45871	hypothetical protein MGC45871	Multiple	15828	5.68
225799_at	UNQ21648	LL:112597	MGC4677	hypothetical protein MGC4677	Multiple	8605	3.41
223852_s_at	UNQ16538	LL:83931	MGC4796	Ser/Thr-like kinase	Myeloid	3350	4.11
230304_at	UNQ17100	LL:81926	MGC5244	hypothetical protein MGC5244	Lymphocyte	2661	5.72
222728_s_at	UNQ17719	LL:79101	MGC5306	hypothetical protein MGC5306	T Cell	6103	4.68
215223_s_at	UNQ5766	LL:79099	MGC5618	hypothetical protein MGC5618	Myeloid	26249	18.88
221477_s_at	UNQ5766	LL:79099	MGC5618	hypothetical protein MGC5618	Myeloid	10206	3.42
225834_at	UNQ16316	LL:389835	MGC57827	similar to RIKEN cDNA 2700049P18	Multiple	8247	16.49
228283_at	UNQ17791	LL:152100	MGC61571	hypothetical protein MGC61571	Lymphocyte	5691	3.53
226608_at	UNQ17053	BC056676	MGC62018		Multiple	2877	4.05
227983_at	UNQ16251	LL:196383	MGC7036	hypothetical protein MGC7036	Myeloid	11704	4.77
234949_at	UNQ20482	LL:284802	MGC72104	similar to FRG1 protein (FSHD region gene 1 protein)	Multiple	3615	5.28
242904_x_at	UNQ1967	LL:51669	MGC8721	hypothetical protein MGC8721	Multiple	5197	22.11
230266_at	UNQ32692	LL:338382	MGC9726	"similar to RAB7, member RAS oncogene family"	Myeloid	4076	4.18
235868_at	UNQ15155	LL:10724	MGEA5	meningioma expressed antigen 5 (hyaluronidase)	Multiple	2060	4.96
212021_s_at	UNQ2247	LL:4288	MKI67	antigen identified by monoclonal antibody Ki-67	T Cell	2578	5.16
224714_at	UNQ16849	LL:84365	MKI67IP	MKI67 (FHA domain) interacting nucleolar phosphoprotein	Lymphocyte	7947	3.65
224713_at	UNQ16849	LL:84365	MKI67IP	MKI67 (FHA domain) interacting nucleolar phosphoprotein	Lymphocyte	4254	3.52
222413_s_at	UNQ16391	LL:58508	MLL3	myeloid/lymphoid or mixed-lineage leukemia 3	Multiple	4228	3.91
204475_at	UNQ1610	LL:4312	MMP1	matrix metalloproteinase 1 (interstitial collagenase)	Monocyte	3716	4.89
204580_at	UNQ1613	LL:4321	MMP12	matrix metalloproteinase 12 (macrophage elastase)	Dendritic Cell	9028	10.03
202827_s_at	UNQ1614	LL:4323	MMP14	matrix metalloproteinase 14 (membrane-inserted)	Monocyte	2626	9.91
202828_s_at	UNQ1614	LL:4323	MMP14	matrix metalloproteinase 14 (membrane-inserted)	Monocyte	2329	10.13
204575_s_at	UNQ2341	LL:4327	MMP19	matrix metalloproteinase 19	Monocyte	3674	4.02
203936_s_at	UNQ1612	LL:4318	MMP9	"matrix metalloproteinase 9 (gelatinase B, 92kDa gelatinase, 92kDa type IV collagenase)"	Monocyte	30482	28.89
207890_s_at	UNQ12112	LL:4328	MMPL1	matrix metalloproteinase-like 1	Myeloid	4656	9.6
204959_at	UNQ2072	LL:4332	MNDA	myeloid cell nuclear differentiation antigen	Myeloid	31199	23.82
224311_s_at	UNQ17258	LL:51719	MO25	MO25 protein	Multiple	4736	3.52
225997_at	UNQ18263	LL:92597	MOB4A	Mob4A protein	Dendritic Cell	6829	3.97
225530_at	UNQ17008	LL:126308	MOBKL2A	MOB-LAK	Multiple	11240	5.75
226818_at	UNQ7183	LL:219972	MPEG1	macrophage expressed gene 1	Monocyte	33765	9.25
226841_at	UNQ7183	LL:219972	MPEG1	macrophage expressed gene 1	Monocyte	31110	12.52
213727_x_at	UNQ11473	LL:65258	MPPE1		Neutrophil	3780	4.15
209858_x_at	UNQ11473	LL:65258	MPPE1		Neutrophil	3276	5.41
206764_x_at	UNQ11473	LL:65258	MPPE1		Neutrophil	2009	4.78
224247_s_at	UNQ16846	LL:55173	MRPS10	mitochondrial ribosomal protein S10	Multiple	3819	3.44
219666_at	UNQ9128	LL:64231	MS4A6A	"membrane-spanning 4-domains, subfamily A, member 6A"	Myeloid	8613	4.68
230550_at	UNQ9128	LL:64231	MS4A6A	"membrane-spanning 4-domains, subfamily A, member 6A"	Myeloid	4839	6.54
232724_at	UNQ9128	LL:64231	MS4A6A	"membrane-spanning 4-domains, subfamily A, member 6A"	Monocyte	3246	3.65
224358_s_at	UNQ11581	LL:58475	MS4A7	"membrane-spanning 4-domains, subfamily A, member 7"	Myeloid	4481	5.21
209928_s_at	UNQ7193	LL:9242	MSC	musculin (activated B-cell factor-1)	Myeloid	2074	12.57
222529_at	UNQ4679	LL:51312	MSCP	mitochondrial solute carrier protein	Myeloid	15329	15.33
222528_s_at	UNQ4679	LL:51312	MSCP	mitochondrial solute carrier protein	Myeloid	12390	10.2
231274_s_at	UNQ4679	LL:51312	MSCP	mitochondrial solute carrier protein	Myeloid	8279	5.41
242335_at	UNQ4679	LL:51312	MSCP	mitochondrial solute carrier protein	Myeloid	4566	5.02
221920_s_at	UNQ4679	LL:51312	MSCP	mitochondrial solute carrier protein	Myeloid	3348	6.38
218136_s_at	UNQ4679	LL:51312	MSCP	mitochondrial solute carrier protein	Neutrophil	2528	3.61
231078_at	UNQ4679	LL:51312	MSCP	mitochondrial solute carrier protein	Myeloid	2039	4.38
237568_at	UNQ4679	LL:51312	MSCP	mitochondrial solute carrier protein	Myeloid	3690	5.39
240960_at	UNQ16283	LL:4478	MSN	moesin	Multiple	2143	3.66
218499_at	UNQ16777	LL:51765	MST4	Mst3 and SOK1-related kinase	Multiple	2479	3.47
227150_at	UNQ7537	LL:4520	MTF1	metal-regulatory transcription factor 1	Monocyte	9366	10.95
201761_at	UNQ7842	LL:10797	MTHFD2	"methylene tetrahydrofolate dehydrogenase (NAD+ dependent), methenyltetrahydrofolate cyclohydrolase"	Multiple	6212	4.74
224375_at	UNQ28264	LL:4541	MTND6		B Cell	5375	3.89
202086_at	UNQ13644	LL:4599	MX1	"myxovirus (influenza virus) resistance 1, interferon-inducible protein p78 (mouse)"	Dendritic Cell	9354	3.44
204994_at	UNQ13697	LL:4600	MX2	myxovirus (influenza virus) resistance 2 (mouse)	Multiple	5583	5.12
213906_at	UNQ5673	LL:4603	MYBL1	v-myb myeloblastosis viral oncogene homolog (avian)-like 1	Lymphocyte	4854	25.55
215182_x_at	UNQ4158	LL:4627	MYH9	"myosin, heavy polypeptide 9, non-muscle"	Multiple	5001	11.5
228098_s_at	UNQ16942	LL:29116	MYLIP	myosin regulatory light chain interacting protein	Multiple	12613	4.12
223129_x_at	UNQ16942	LL:29116	MYLIP	myosin regulatory light chain interacting protein	Multiple	7657	3.54
228097_at	UNQ16942	LL:29116	MYLIP	myosin regulatory light chain interacting protein	Multiple	3212	8.68
220319_s_at	UNQ16942	LL:29116	MYLIP	myosin regulatory light chain interacting protein	Multiple	3040	4.03
213733_at	UNQ14792	LL:4542	MYO1F	myosin IF	Multiple	12387	15.39
244654_at	UNQ16288	LL:64005	MYO1G	myosin IG	Multiple	15412	12.04
227799_at	UNQ16288	LL:64005	MYO1G	myosin IG	Multiple	7385	18.46
243601_at	UNQ16288	LL:64005	MYO1G	myosin IG	Multiple	2712	21.7
202944_at	UNQ1719	LL:4668	NAGA	"N-acetylgalactosaminidase, alpha-"	Myeloid	3087	7.18
202943_s_at	UNQ1719	LL:4668	NAGA	"N-acetylgalactosaminidase, alpha-"	Multiple	2718	3.6
218231_at	UNQ17687	LL:55577	NAGK	N-acetylglucosamine kinase	Myeloid	5093	4.51
205090_s_at	UNQ2866	LL:51172	NAGPA	N-acetylglucosamine-1-phosphodiester alpha-N-acetylglucosaminidase	Dendritic Cell	2474	3.96
223944_at	UNQ12454	LL:91662	NALP12	"NACHT, leucine rich repeat and PYD containing 12"	Myeloid	4200	5.22
237461_at	UNQ28860	LL:199713	NALP7	"NACHT, leucine rich repeat and PYD containing 7"	B Cell	2481	11.54
224771_at	UNQ32460	LL:89796	NAV1	neuron navigator 1	Myeloid	2316	4.59
224770_s_at	UNQ32460	LL:89796	NAV1	neuron navigator 1	Multiple	2047	4.65
202905_x_at	UNQ5843	LL:4683	NBS1	Nijmegen breakage syndrome 1 (nibrin)	Multiple	6080	10.48
202907_s_at	UNQ5843	LL:4683	NBS1	Nijmegen breakage syndrome 1 (nibrin)	Multiple	4047	3.47
202906_s_at	UNQ5843	LL:4683	NBS1	Nijmegen breakage syndrome 1 (nibrin)	Multiple	3960	9.78
225783_at	UNQ14701	LL:140739	NCE2	NEDD8-conjugating enzyme	Multiple	10292	5.17
231948_s_at	UNQ14701	LL:140739	NCE2	NEDD8-conjugating enzyme	Myeloid	5814	4.34
225791_at	UNQ14701	LL:140739	NCE2	NEDD8-conjugating enzyme	Multiple	2098	3.92
204961_s_at	UNQ5684	LL:4687	NCF1	"neutrophil cytosolic factor 1 (47kDa, chronic granulomatous disease, autosomal 1)"	Multiple	7897	25.89
214084_x_at	UNQ22424	LL:4687	NCF1	"neutrophil cytosolic factor 1 (47kDa, chronic granulomatous disease, autosomal 1)"	Multiple	6531	17.19
209949_at	UNQ14139	LL:4688	NCF2	"neutrophil cytosolic factor 2 (65kDa, chronic granulomatous disease, autosomal 2)"	Myeloid	22335	13.66
205147_x_at	UNQ5028	LL:4689	NCF4	"neutrophil cytosolic factor 4, 40kDa"	Neutrophil	8802	12.22
207677_s_at	UNQ5028	LL:4689	NCF4	"neutrophil cytosolic factor 4, 40kDa"	Neutrophil	7756	18.25
211063_s_at	UNQ4992	LL:4690	NCK1	NCK adaptor protein 1	Myeloid	3069	5.07
204725_s_at	UNQ4992	LL:4690	NCK1	NCK adaptor protein 1	Multiple	2991	4.24
207700_s_at	UNQ2182	LL:8202	NCOA3	nuclear receptor coactivator 3	Multiple	3828	11.43
209060_x_at	UNQ2182	LL:8202	NCOA3	nuclear receptor coactivator 3	Multiple	3471	14.46
209062_x_at	UNQ2182	LL:8202	NCOA3	nuclear receptor coactivator 3	Multiple	2601	30.6
209061_at	UNQ2182	LL:8202	NCOA3	nuclear receptor coactivator 3	Multiple	2199	4.53
211352_s_at	UNQ2182	LL:8202	NCOA3	nuclear receptor coactivator 3	Multiple	2053	34.22
211583_x_at	UNQ9060	LL:259197	NCR3	natural cytotoxicity triggering receptor 3	Lymphocyte	2807	10.4
210763_x_at	UNQ9060	LL:259197	NCR3	natural cytotoxicity triggering receptor 3	Lymphocyte	2744	6.69
211010_s_at	UNQ9060	LL:259197	NCR3	natural cytotoxicity triggering receptor 3	Lymphocyte	2017	13.91
227249_at	UNQ20808	LL:54820	NDE1	nudE nuclear distribution gene E homolog 1 (A. nidulans)	Multiple	3751	4.31
218414_s_at	UNQ20808	LL:54820	NDE1	nudE nuclear distribution gene E homolog 1 (A. nidulans)	Multiple	2600	5.78
224799_at	UNQ8233	LL:54602	NDFIP2	Nedd4 family interacting protein 2	T Cell	13032	4.34
224802_at	UNQ8233	LL:54602	NDFIP2	Nedd4 family interacting protein 2	Lymphocyte	11935	3.9
226008_at	UNQ17005	LL:56160	NDNL2	necdin-like 2	T Cell	3404	3.44
223158_s_at	UNQ17222	LL:10783	NEK6	NIMA (never in mitosis gene a)-related kinase 6	Myeloid	9148	4.56
222774_s_at	UNQ1926	LL:81831	NETO2	neuropilin (NRP) and tolloid (TLL)-like 2	Multiple	3892	5.81
243099_at	UNQ16241	LL:150372	NFAM1	NFAT activation molecule 1	Myeloid	4877	4.05
225139_at	UNQ10029	LL:4775	NFATC3	"nuclear factor of activated T-cells, cytoplasmic, calcineurin-dependent 3"	Lymphocyte	7037	3.8
225137_at	UNQ10029	LL:4775	NFATC3	"nuclear factor of activated T-cells, cytoplasmic, calcineurin-dependent 3"	Multiple	3049	4.15
209930_s_at	UNQ14542	LL:4778	NFE2	"nuclear factor (erythroid-derived 2), 45kDa"	Myeloid	4250	35.42
209239_at	UNQ5002	LL:4790	NFKB1	nuclear factor of kappa light polypeptide gene enhancer in B-cells 1 (p105)	Multiple	6967	4.98
220742_s_at	UNQ17693	LL:55768	NGLY1	N-glycanase 1	B Cell	3028	3.52
225921_at	UNQ10259	LL:51199	NIN	ninein (GSK3B interacting protein)	Multiple	6442	4.01
203045_at	UNQ4131	LL:4814	NINJ1	ninjurin 1	Myeloid	5323	4.97
203828_s_at	UNQ1722	LL:9235	NK4	natural killer cell transcript 4	Lymphocyte	11464	4.77
213915_at	UNQ5423	LL:4818	NKG7	natural killer cell group 7 sequence	Lymphocyte	15352	29.81
202379_s_at	UNQ2462	LL:4820	NKTR	natural killer-tumor recognition sequence	Multiple	3274	3.48
203964_at	UNQ15306	LL:9111	NMI	N-myc (and STAT) interactor	Multiple	5694	5.87
201157_s_at	UNQ10396	LL:4836	NMT1	N-myristoyltransferase 1	Multiple	2863	3.51
226474_at	UNQ17016	LL:84166	NOD27	nucleotide-binding oligomerization domains 27	Multiple	10375	4.63
236295_s_at	UNQ18455	LL:197358	NOD3	NOD3 protein	Lymphocyte	9443	12.76
223096_at	UNQ8159	LL:51602	NOP5/NOP58	nucleolar protein NOP5/NOP58	Lymphocyte	16052	5.29
204265_s_at	UNQ2464	LL:4855	NOTCH4	Notch homolog 4 (Drosophila)	Multiple	8214	7.54
202679_at	UNQ11358	LL:4864	NPC1	"Niemann-Pick disease, type C1"	Monocyte	3906	4.46
221210_s_at	UNQ12301	LL:80896	NPL	N-acetylneuraminate pyruvate lyase (dihydrodipicolinate synthase)	Myeloid	2117	3.65
232431_at	UNQ2339	LL:2908	NR3C1	"nuclear receptor subfamily 3, group C, member 1 (glucocorticoid receptor)"	Multiple	4280	7.19
216321_s_at	UNQ2339	LL:2908	NR3C1	"nuclear receptor subfamily 3, group C, member 1 (glucocorticoid receptor)"	Multiple	4200	3.75
209959_at	UNQ4283	LL:8013	NR4A3	"nuclear receptor subfamily 4, group A, member 3"	Dendritic Cell	5829	3.5
207978_s_at	UNQ4283	LL:8013	NR4A3	"nuclear receptor subfamily 4, group A, member 3"	Dendritic Cell	4196	6.22
223650_s_at	UNQ15172	LL:29982	NRBF-2	nuclear receptor binding factor-2	Neutrophil	9445	7.84
221803_s_at	UNQ15172	LL:29982	NRBF-2	nuclear receptor binding factor-2	Myeloid	2445	7.3
219557_s_at	UNQ2890	LL:56675	NRIP3	nuclear receptor interacting protein 3	Monocyte	3759	5.92
212298_at	UNQ485	LL:8829	NRP1	neuropilin 1	Myeloid	4027	3.87
222877_at	UNQ5136	LL:8828	NRP2	neuropilin 2	Myeloid	3709	5.98
223510_at	UNQ5136	LL:8828	NRP2	neuropilin 2	Myeloid	2275	3.82
233289_at	UNQ15104	LL:10625	NS1-BP	influenza virus NS1A binding protein	NK Cell	3238	13.78
203269_at	UNQ4455	LL:8439	NSMAF	neutral sphingomyelinase (N-SMase) activation associated factor	Myeloid	4123	5.61
232149_s_at	UNQ4455	LL:8439	NSMAF	neutral sphingomyelinase (N-SMase) activation associated factor	Multiple	3665	8.43
223298_s_at	UNQ16728	LL:51251	NT5C3	"5'-nucleotidase, cytosolic III"	Dendritic Cell	18365	5.21
209073_s_at	UNQ7460	LL:8650	NUMB	numb homolog (Drosophila)	Myeloid	2823	4.38
202097_at	UNQ17160	LL:9972	NUP153	nucleoporin 153kDa	Multiple	3457	3.55
202155_s_at	UNQ20720	LL:8021	NUP214	nucleoporin 214kDa	Myeloid	3717	4.2
224982_at	UNQ22479	LL:23636	NUP62	nucleoporin 62kDa	Dendritic Cell	2844	3.87
223984_s_at	UNQ16618	LL:9818	NUPL1	nucleoporin like 1	Multiple	2281	15.73
218039_at	UNQ17140	LL:51203	NUSAP1	nucleolar and spindle associated protein 1	Lymphocyte	4051	7.05
219978_s_at	UNQ17140	LL:51203	NUSAP1	nucleolar and spindle associated protein 1	Lymphocyte	2247	10.7
222512_at	UNQ17139	LL:51667	NYREN18	NEDD8 ultimate buster-1	Dendritic Cell	36029	9.47
234332_at	UNQ17139	LL:51667	NYREN18	NEDD8 ultimate buster-1	Dendritic Cell	2863	11.45
205552_s_at	UNQ14915	LL:4938	OAS1	"2',5'-oligoadenylate synthetase 1, 40/46kDa"	Dendritic Cell	3876	4.59
204972_at	UNQ16523	LL:4939	OAS2	"2'-5'-oligoadenylate synthetase 2, 69/71kDa"	Multiple	5006	7.88
218400_at	UNQ17087	LL:4940	OAS3	"2'-5'-oligoadenylate synthetase 3, 100kDa"	Multiple	5786	6.29
230650_at	UNQ12134	LL:81796	OATPRP4	"solute carrier organic anion transporter family, member 5A1"	Dendritic Cell	2871	3.85
201364_s_at	UNQ10045	LL:4947	OAZ2	ornithine decarboxylase antizyme 2	Myeloid	6076	4.59
225386_s_at	UNQ16853	LL:92906	OC92906	hypothetical protein BC008217	Multiple	4365	3.78
238469_at	UNQ17048	LL:79627	OGFRL1	opioid growth factor receptor-like 1	Myeloid	5252	7.61
230258_at	UNQ18293	AB065086	OK/KNS-CL.4		Monocyte	3840	4.89
219073_s_at	UNQ16400	LL:114884	OSBPL10	oxysterol binding protein-like 10	B Cell	3276	4.25
222586_s_at	UNQ17391	LL:114885	OSBPL11	oxysterol binding protein-like 11	Myeloid	4779	4.12
228986_at	UNQ12406	LL:114882	OSBPL8	oxysterol binding protein-like 8	Multiple	3499	8.43
230170_at	UNQ88	LL:5008	OSM	oncostatin M	Multiple	4477	9.43
235198_at	UNQ6098	LL:28962	OSTM1	osteopetrosis associated transmembrane protein 1	Multiple	3318	5.31
227645_at	UNQ9122	LL:23533	P101-PI3K	"phosphoinositide-3-kinase, regulatory subunit, polypeptide p101"	Multiple	12815	15.44
210448_s_at	UNQ2170	LL:5026	P2RX5	"purinergic receptor P2X, ligand-gated ion channel, 5"	Lymphocyte	6960	17.19
230741_at	UNQ10470	LL:5027	P2RX7	"purinergic receptor P2X, ligand-gated ion channel, 7"	Myeloid	7649	5.41
229686_at	UNQ16225	LL:286530	P2RY8	"purinergic receptor P2Y, G-protein coupled, 8"	Multiple	14748	26.57
236280_at	UNQ5470	LL:27334	P2Y10	"purinergic receptor P2Y, G-protein coupled, 10"	Multiple	3885	11.26
208676_s_at	UNQ9717	LL:5036	PA2G4	"proliferation-associated 2G4, 38kDa"	Lymphocyte	4099	3.66
236907_at	UNQ2975	LL:26986	PABPC1	"poly(A) binding protein, cytoplasmic 1"	Multiple	9492	16.09
223565_at	UNQ635	LL:51237	PACAP	proapoptotic caspase adaptor protein	B Cell	37804	30.99
221286_s_at	UNQ635	LL:51237	PACAP	proapoptotic caspase adaptor protein	B Cell	33364	37.49
201013_s_at	UNQ9744	LL:10606	PAICS	"phosphoribosylaminoimidazole carboxylase, phosphoribosylaminoimidazole succinocarboxamide synthetase"	T Cell	4593	3.7
201014_s_at	UNQ9744	LL:10606	PAICS	"phosphoribosylaminoimidazole carboxylase, phosphoribosylaminoimidazole succinocarboxamide synthetase"	Lymphocyte	2776	4.67
209669_s_at	UNQ7288	LL:26135	PAI-RBP1	PAI-1 mRNA-binding protein	Lymphocyte	5925	6.93
217725_x_at	UNQ7288	LL:26135	PAI-RBP1	PAI-1 mRNA-binding protein	Lymphocyte	4949	3.49
208875_s_at	UNQ3962	LL:5062	PAK2	p21 (CDKN1A)-activated kinase 2	Multiple	2226	4.59
208878_s_at	UNQ3962	LL:5062	PAK2	p21 (CDKN1A)-activated kinase 2	Multiple	2131	5.61
222035_s_at	UNQ9764	LL:10914	PAPOLA	poly(A) polymerase alpha	Lymphocyte	3387	3.4
223562_at	UNQ11980	LL:64098	PARVG	"parvin, gamma"	Multiple	5737	3.76
233510_s_at	UNQ11980	LL:64098	PARVG	"parvin, gamma"	Multiple	2944	3.8
216945_x_at	UNQ14042	LL:23178	PASK	PAS domain containing serine/threonine kinase	Lymphocyte	2406	6.87
221969_at	UNQ10498	LL:5079	PAX5	paired box gene 5 (B-cell lineage specific activator protein)	B Cell	3249	13.26
217738_at	UNQ1735	LL:10135	PBEF	pre-B-cell colony-enhancing factor	Myeloid	12046	4.22
236495_at	UNQ1735	LL:10135	PBEF1	pre-B-cell colony-enhancing factor	Myeloid	5281	12
214512_s_at	UNQ3218	LL:10923	PC4	activated RNA polymerase II transcription cofactor 4	Lymphocyte	19680	10.44
224587_at	UNQ3218	LL:10923	PC4	activated RNA polymerase II transcription cofactor 4	B Cell	13047	4.21
201202_at	UNQ2274	LL:5111	PCNA	proliferating cell nuclear antigen	Lymphocyte	5207	5.82
227458_at	UNQ6713	LL:29126	PDCD1LG1	programmed cell death 1 ligand 1	Myeloid	34463	16.18
223834_at	UNQ6713	LL:29126	PDCD1LG1	programmed cell death 1 ligand 1	Myeloid	8630	11.99
211302_s_at	UNQ3529	LL:5142	PDE4B	"phosphodiesterase 4B, cAMP-specific (phosphodiesterase E4 dunce homolog, Drosophila)"	Multiple	2296	4.14
226452_at	UNQ15838	LL:5163	PDK1	"pyruvate dehydrogenase kinase, isoenzyme 1"	Lymphocyte	11571	6.31
224399_at	UNQ15761	LL:80380	PDL2	programmed cell death 1 ligand 2	Dendritic Cell	4098	58.54
218018_at	UNQ14619	LL:8566	PDXK	"pyridoxal (pyridoxine, vitamin B6) kinase"	Multiple	4179	4.26
202671_s_at	UNQ14619	LL:8566	PDXK	"pyridoxal (pyridoxine, vitamin B6) kinase"	Multiple	4047	3.99
232213_at	UNQ21049	LL:57162	PELI1	pellino homolog 1 (Drosophila)	Multiple	9653	7.34
232304_at	UNQ21049	LL:57162	PELI1	pellino homolog 1 (Drosophila)	Multiple	8437	5.78
218319_at	UNQ21049	LL:57162	PELI1	pellino homolog 1 (Drosophila)	Multiple	8288	6.82
227200_at	UNQ16493	LL:2117	PEP1	ets variant gene 3	Myeloid	17914	9.74
206380_s_at	UNQ1755	LL:5199	PFC	"properdin P factor, complement"	Myeloid	3924	10.75
202464_s_at	UNQ13691	LL:5209	PFKFB3	"6-phosphofructo-2-kinase/fructose-2,6-biphosphatase 3"	Monocyte	6165	4.03
201118_at	UNQ16532	LL:5226	PGD	phosphogluconate dehydrogenase	Myeloid	9118	6.88
227068_at	UNQ9714	LL:5230	PGK1	phosphoglycerate kinase 1	Multiple	7080	3.67
200919_at	UNQ7494	LL:1912	PHC2	polyhomeotic-like 2 (Drosophila)	Neutrophil	7662	4.12
222688_at	UNQ8780	LL:55331	PHCA	"phytoceramidase, alkaline"	Myeloid	4044	4.08
222689_at	UNQ8780	LL:55331	PHCA	"phytoceramidase, alkaline"	Myeloid	2334	5.69
227212_s_at	UNQ11148	LL:26147	PHF19	PHD finger protein 19	Lymphocyte	6420	9.88
225533_at	UNQ11148	LL:26147	PHF19	PHD finger protein 19	Lymphocyte	3413	3.86
227211_at	UNQ11148	LL:26147	PHF19	PHD finger protein 19	Lymphocyte	3091	11.66
41469_at	UNQ966	LL:5266	PI3	"protease inhibitor 3, skin-derived (SKALP)"	Multiple	2936	3.91
203691_at	UNQ966	LL:5266	PI3	"protease inhibitor 3, skin-derived (SKALP)"	Multiple	2885	3.82
209345_s_at	UNQ16763	LL:55361	PI4KII	phosphatidylinositol 4-kinase type II	Myeloid	3979	4.63
217862_at	UNQ5610	LL:8554	PIAS1	"protein inhibitor of activated STAT, 1"	Multiple	3703	4.49
215832_x_at	UNQ20964	LL:8301	PICALM	phosphatidylinositol binding clathrin assembly protein	Myeloid	3954	3.8
215236_s_at	UNQ20964	LL:8301	PICALM	phosphatidylinositol binding clathrin assembly protein	Myeloid	3627	6.72
203879_at	UNQ10550	LL:5293	PIK3CD	"phosphoinositide-3-kinase, catalytic, delta polypeptide"	Multiple	9127	13.42
239294_at	UNQ4938	LL:5294	PIK3CG	"phosphoinositide-3-kinase, catalytic, gamma polypeptide"	Multiple	6615	5.8
222218_s_at	UNQ5479	LL:29992	PILRA	paired immunoglobin-like type 2 receptor alpha	Myeloid	9216	14.99
219788_at	UNQ5479	LL:29992	PILRA	paired immunoglobin-like type 2 receptor alpha	Myeloid	5347	27.42
209193_at	UNQ2306	LL:5292	PIM1	pim-1 oncogene	Multiple	6275	4.51
204269_at	UNQ2010	LL:11040	PIM2	pim-2 oncogene	Lymphocyte	5085	7.06
229713_at	UNQ7787	LL:5305	PIP5K2A	"phosphatidylinositol-4-phosphate 5-kinase, type II, alpha"	Multiple	11802	5.26
202392_s_at	UNQ11285	LL:23761	PISD	phosphatidylserine decarboxylase	Myeloid	2065	4.05
201192_s_at	UNQ7404	LL:5306	PITPN	phosphotidylinositol transfer protein	Myeloid	2635	3.85
206214_at	UNQ1733	LL:7941	PLA2G7	"phospholipase A2, group VII (platelet-activating factor acetylhydrolase, plasma)"	Myeloid	16601	35.7
240137_at	UNQ1733	LL:7941	PLA2G7	"phospholipase A2, group VII (platelet-activating factor acetylhydrolase, plasma)"	Myeloid	3423	20.75
210845_s_at	UNQ1804	LL:5329	PLAUR	"plasminogen activator, urokinase receptor"	Monocyte	16490	9.11
211924_s_at	UNQ1804	LL:5329	PLAUR	"plasminogen activator, urokinase receptor"	Monocyte	12843	13.74
214866_at	UNQ1804	LL:5329	PLAUR	"plasminogen activator, urokinase receptor"	Monocyte	2288	5.45
231598_x_at	UNQ16325	LL:5336	PLCG2	"phospholipase C, gamma 2 (phosphatidylinositol-specific)"	Multiple	2091	16.73
232530_at	UNQ4999	LL:5337	PLD1	"phospholipase D1, phophatidylcholine-specific"	Monocyte	2545	4.94
201050_at	UNQ4463	LL:23646	PLD3		Monocyte	6776	3.94
222826_at	UNQ16350	LL:26258	PLDN	pallidin homolog (mouse)	Multiple	9368	6.2
224883_at	UNQ16350	LL:26258	PLDN	pallidin homolog (mouse)	Dendritic Cell	5063	4.4
203470_s_at	UNQ13678	LL:5341	PLEK	pleckstrin	Multiple	9268	20.37
203471_s_at	UNQ13678	LL:5341	PLEK	pleckstrin	Multiple	7044	9.15
201411_s_at	UNQ16742	LL:55041	PLEKHB2	"pleckstrin homology domain containing, family B (evectins) member 2"	Myeloid	4038	6.73
236297_at	UNQ2514	LL:84898	PLXDC2	plexin domain containing 2	Myeloid	3406	4.34
238455_at	UNQ2514	LL:84898	PLXDC2	plexin domain containing 2	Myeloid	2565	4.5
227995_at	UNQ2514	LL:84898	PLXDC2	plexin domain containing 2	Myeloid	2047	3.56
206471_s_at	UNQ5541	LL:10154	PLXNC1	plexin C1	Multiple	2254	15.03
206470_at	UNQ5541	LL:10154	PLXNC1	plexin C1	Multiple	2213	29.51
204285_s_at	UNQ14985	LL:5366	PMAIP1	phorbol-12-myristate-13-acetate-induced protein 1	Multiple	6675	34.23
204286_s_at	UNQ14985	LL:5366	PMAIP1	phorbol-12-myristate-13-acetate-induced protein 1	Multiple	2491	35.59
228801_at	UNQ2317	LL:5378	PMS1	PMS1 postmeiotic segregation increased 1 (S. cerevisiae)	Multiple	2980	3.92
205901_at	UNQ1009	LL:5368	PNOC	prepronociceptin	B Cell	3335	8.44
208828_at	UNQ16593	LL:54107	POLE3	"polymerase (DNA directed), epsilon 3 (p17 subunit)"	Multiple	2147	3.49
223403_s_at	UNQ3935	LL:84172	POLR1B	"polymerase (RNA) I polypeptide B, 128kDa"	Lymphocyte	3707	5.26
205267_at	UNQ7600	LL:5450	POU2AF1	"POU domain, class 2, associating factor 1"	B Cell	13379	10.83
225373_at	UNQ730	LL:64115	PP2135	PP2135 protein	Myeloid	16132	5.15
225372_at	UNQ730	LL:64115	PP2135	PP2135 protein	Myeloid	9259	12.86
214146_s_at	UNQ822	LL:5473	PPBP	pro-platelet basic protein (chemokine (C-X-C motif) ligand 7)	Monocyte	7689	14.93
225073_at	UNQ17266	LL:51535	PPHLN1	periphilin 1	Multiple	9527	3.57
201489_at	UNQ6502	LL:10105	PPIF	peptidylprolyl isomerase F (cyclophilin F)	Monocyte	14207	5.06
201490_s_at	UNQ6502	LL:10105	PPIF	peptidylprolyl isomerase F (cyclophilin F)	Monocyte	6820	4.7
203063_at	UNQ11577	LL:9647	PPM1F	protein phosphatase 1F (PP2C domain containing)	Myeloid	2038	3.4
202166_s_at	UNQ14084	LL:5504	PPP1R2	"protein phosphatase 1, regulatory (inhibitor) subunit 2"	Multiple	2893	4.05
202165_at	UNQ14084	LL:5504	PPP1R2	"protein phosphatase 1, regulatory (inhibitor) subunit 2"	Lymphocyte	2079	3.58
200975_at	UNQ1752	LL:5538	PPT1	"palmitoyl-protein thioesterase 1 (ceroid-lipofuscinosis, neuronal 1, infantile)"	Myeloid	11368	3.48
241742_at	UNQ16287	LL:84106	PRAM-1	PRAM-1 protein	Monocyte	6588	16.07
218009_s_at	UNQ14720	LL:9055	PRC1	protein regulator of cytokinesis 1	T Cell	2036	5.03
228964_at	UNQ10211	LL:639	PRDM1	"PR domain containing 1, with ZNF domain"	Multiple	7458	4.11
203057_s_at	UNQ15186	LL:7799	PRDM2	"PR domain containing 2, with ZNF domain"	Lymphocyte	2578	3.53
224909_s_at	UNQ16674	LL:57580	PREX1	"phosphatidylinositol 3,4,5-trisphosphate-dependent RAC exchanger 1"	Multiple	14443	7.85
224925_at	UNQ16674	LL:57580	PREX1	"phosphatidylinositol 3,4,5-trisphosphate-dependent RAC exchanger 1"	Multiple	7344	3.98
214617_at	UNQ1312	LL:5551	PRF1	perforin 1 (pore forming protein)	Lymphocyte	23014	23.48
213113_s_at	UNQ1174	LL:5553	PRG2	"proteoglycan 2, bone marrow (natural killer cell activator, eosinophil granule major basic protein)"	Multiple	6413	4.05
210692_s_at	UNQ1174	LL:5553	PRG2	"proteoglycan 2, bone marrow (natural killer cell activator, eosinophil granule major basic protein)"	Multiple	2391	3.86
232811_x_at	UNQ12647	LL:144165	PRICKLE1	prickle-like 1 (Drosophila)	Multiple	2818	3.44
218764_at	UNQ10430	LL:5583	PRKCH	"protein kinase C, eta"	Lymphocyte	7893	5.72
206099_at	UNQ10430	LL:5583	PRKCH	"protein kinase C, eta"	Lymphocyte	3046	4.03
210038_at	UNQ5026	LL:5588	PRKCQ	"protein kinase C, theta"	Lymphocyte	3550	6.02
204060_s_at	UNQ16704	LL:5613	PRKX	"protein kinase, X-linked"	Lymphocyte	2684	4.51
227510_x_at	UNQ11927	LL:29005	PRO1073	PRO1073 protein	Multiple	21954	9.52
231735_s_at	UNQ11927	LL:29005	PRO1073	PRO1073 protein	Multiple	11345	7.77
228582_x_at	UNQ11927	LL:29005	PRO1073	PRO1073 protein	Multiple	8801	4.8
223577_x_at	UNQ11927	LL:29005	PRO1073	PRO1073 protein	Multiple	7958	3.72
223578_x_at	UNQ11927	LL:29005	PRO1073	PRO1073 protein	Multiple	6733	11.71
223940_x_at	UNQ11927	LL:29005	PRO1073	PRO1073 protein	Multiple	50622	12.82
224568_x_at	UNQ11927	LL:29005	PRO1073	PRO1073 protein	Multiple	30800	14.95
226675_s_at	UNQ11927	LL:29005	PRO1073	PRO1073 protein	Multiple	8815	7.5
222740_at	UNQ13587	LL:29028	PRO2000	PRO2000 protein	T Cell	2621	7.82
228401_at	UNQ13587	LL:29028	PRO2000	PRO2000 protein	Lymphocyte	2382	5.18
232629_at	UNQ12034	LL:60675	PROK2	prokineticin 2	Neutrophil	13698	57.08
213193_x_at	UNQ1367	LL:5644	PRSS1	"protease, serine, 1 (trypsin 1)"	Lymphocyte	19741	10.56
211796_s_at	UNQ1367	LL:5644	PRSS1	"protease, serine, 1 (trypsin 1)"	Lymphocyte	19486	18.13
210915_x_at	UNQ1367	LL:5644	PRSS1	"protease, serine, 1 (trypsin 1)"	Lymphocyte	17067	12.06
202880_s_at	UNQ10805	LL:9267	PSCD1	"pleckstrin homology, Sec7 and coiled-coil domains 1(cytohesin 1)"	Multiple	4107	5.66
219183_s_at	UNQ16219	LL:27128	PSCD4	"pleckstrin homology, Sec7 and coiled-coil domains 4"	Multiple	4475	8.69
209606_at	UNQ14375	LL:9595	PSCDBP	"pleckstrin homology, Sec7 and coiled-coil domains, binding protein"	Multiple	7069	11.88
201404_x_at	UNQ14613	LL:5690	PSMB2	"proteasome (prosome, macropain) subunit, beta type, 2"	Multiple	3161	3.49
208777_s_at	UNQ17123	LL:5717	PSMD11	"proteasome (prosome, macropain) 26S subunit, non-ATPase, 11"	Multiple	4219	4.22
211661_x_at	UNQ11966	LL:5724	PTAFR	platelet-activating factor receptor	Myeloid	4673	6.87
204053_x_at	UNQ2113	LL:5728	PTEN	phosphatase and tensin homolog (mutated in multiple advanced cancers 1)	Myeloid	5470	4.5
211711_s_at	UNQ2113	LL:5728	PTEN	phosphatase and tensin homolog (mutated in multiple advanced cancers 1)	Myeloid	2553	4.96
234165_at	UNQ3458	LL:5729	PTGDR	prostaglandin D2 receptor (DP)	NK Cell	2309	3.85
215894_at	UNQ3458	LL:5729	PTGDR	prostaglandin D2 receptor (DP)	Lymphocyte	2161	17.29
206631_at	UNQ8279	LL:5732	PTGER2	"prostaglandin E receptor 2 (subtype EP2), 53kDa"	Multiple	4817	9.73
204748_at	UNQ1317	LL:5743	PTGS2	prostaglandin-endoperoxide synthase 2 (prostaglandin G/H synthase and cyclooxygenase)	Myeloid	6842	5.61
226034_at	UNQ2625	LL:1846	PTP	dual specificity phosphatase 4	T Cell	9873	4.72
208615_s_at	UNQ19192	LL:8073	PTP4A2	"protein tyrosine phosphatase type IVA, member 2"	Multiple	4641	4.96
227396_at	UNQ1760	LL:5795	PTPJ	"protein tyrosine phosphatase, receptor type, J"	Multiple	9677	4.36
202716_at	UNQ5696	LL:5770	PTPN1	"protein tyrosine phosphatase, non-receptor type 1"	Multiple	2686	3.7
236539_at	UNQ5127	LL:26191	PTPN22	"protein tyrosine phosphatase, non-receptor type 22 (lymphoid)"	Multiple	2580	12.59
205171_at	UNQ17124	LL:5775	PTPN4	"protein tyrosine phosphatase, non-receptor type 4 (megakaryocyte)"	Lymphocyte	4713	9.92
206687_s_at	UNQ7971	LL:5777	PTPN6	"protein tyrosine phosphatase, non-receptor type 6"	Multiple	5614	4.9
204852_s_at	UNQ16520	LL:5778	PTPN7	"protein tyrosine phosphatase, non-receptor type 7"	Lymphocyte	3542	8.05
212587_s_at	UNQ1467	LL:5788	PTPRC	"protein tyrosine phosphatase, receptor type, C"	Multiple	21840	39.35
212588_at	UNQ1467	LL:5788	PTPRC	"protein tyrosine phosphatase, receptor type, C"	Multiple	11665	8.1
207238_s_at	UNQ1467	LL:5788	PTPRC	"protein tyrosine phosphatase, receptor type, C"	Multiple	10669	9.79
204960_at	UNQ5067	LL:5790	PTPRCAP	"protein tyrosine phosphatase, receptor type, C-associated protein"	Lymphocyte	4487	16.62
221840_at	UNQ1016	LL:5791	PTPRE	"protein tyrosine phosphatase, receptor type, E"	Myeloid	9794	7
208121_s_at	UNQ4334	LL:5800	PTPRO	"protein tyrosine phosphatase, receptor type, O"	Myeloid	3728	5.65
203554_x_at	UNQ16570	LL:9232	PTTG1	pituitary tumor-transforming 1	Lymphocyte	5262	3.43
206157_at	UNQ1340	LL:5806	PTX3	"pentaxin-related gene, rapidly induced by IL-1 beta"	Monocyte	2764	4.13
232079_s_at	UNQ11151	LL:5819	PVRL2	poliovirus receptor-related 2 (herpesvirus entry mediator B)	Dendritic Cell	2577	3.46
226219_at	UNQ10664	LL:81607	PVRL4	Ig superfamily receptor LNIR	Multiple	12751	6.04
201087_at	UNQ15954	LL:5829	PXN	paxillin	Multiple	3803	3.47
205174_s_at	UNQ1763	LL:25797	QPCT	glutaminyl-peptide cyclotransferase (glutaminyl cyclase)	Multiple	3007	15.42
218949_s_at	UNQ17325	LL:55278	QRSL1	glutaminyl-tRNA synthase (glutamine-hydrolyzing)-like 1	B Cell	2435	4.51
222981_s_at	UNQ3766	LL:10890	RAB10	"RAB10, member RAS oncogene family"	Myeloid	22578	5.93
225251_at	UNQ7030	LL:53917	RAB24	"RAB24, member RAS oncogene family"	Multiple	6914	4.83
228003_at	UNQ14723	LL:27314	RAB30	"RAB30, member RAS oncogene family"	Multiple	6305	3.44
229072_at	UNQ14723	LL:27314	RAB30	"RAB30, member RAS oncogene family"	Multiple	5454	3.72
228390_at	UNQ14723	LL:27314	RAB30	"RAB30, member RAS oncogene family"	Dendritic Cell	5431	4.24
228113_at	UNQ16859	LL:326624	RAB37	"RAB37, member of RAS oncogene family"	Multiple	6056	6.62
221808_at	UNQ8784	LL:9367	RAB9A	"RAB9A, member RAS oncogene family"	Dendritic Cell	7115	5.76
213603_s_at	UNQ14636	LL:5880	RAC2	"ras-related C3 botulinum toxin substrate 2 (rho family, small GTP binding protein Rac2)"	Multiple	19143	6.8
207419_s_at	UNQ14636	LL:5880	RAC2	"ras-related C3 botulinum toxin substrate 2 (rho family, small GTP binding protein Rac2)"	Multiple	4353	12.44
222077_s_at	UNQ7886	LL:29127	RACGAP1	Rac GTPase activating protein 1	Lymphocyte	2220	5.92
212646_at	UNQ14970	LL:23180	RAFTLIN	raft-linking protein	Multiple	10748	4
214435_x_at	UNQ5008	LL:5898	RALA	v-ral simian leukemia viral oncogene homolog A (ras related)	Multiple	2453	4.67
202100_at	UNQ2114	LL:5899	RALB	v-ral simian leukemia viral oncogene homolog B (ras related; GTP binding protein)	Neutrophil	6168	4.07
227224_at	UNQ16051	LL:55103	RALGPS2	Ral-A exchange factor RalGPS2	B Cell	7687	5.16
222680_s_at	UNQ14869	LL:51514	RAMP	RA-regulated nuclear matrix-associated protein	Lymphocyte	5735	8.5
218585_s_at	UNQ14869	LL:51514	RAMP	RA-regulated nuclear matrix-associated protein	Lymphocyte	2089	8.7
239409_at	UNQ2218	LL:5906	RAP1A	"RAP1A, member of RAS oncogene family"	Multiple	2038	3.61
227897_at	UNQ4956	LL:5912	RAP2B	"RAP2B, member of RAS oncogene family"	Multiple	20218	8.24
218669_at	UNQ5186	LL:57826	RAP2C	"RAP2C, member of RAS oncogene family"	Multiple	2310	4.4
225738_at	UNQ14581	LL:2889	RAPGEF1	guanine nucleotide-releasing factor 2 (specific for crk proto-oncogene)	Multiple	7949	3.79
226389_s_at	UNQ14581	LL:2889	RAPGEF1	guanine nucleotide-releasing factor 2 (specific for crk proto-oncogene)	Multiple	5774	6.75
230078_at	UNQ11889	LL:51735	RAPGEF6		Multiple	8399	5.35
228250_at	UNQ11889	LL:51735	RAPGEF6		Multiple	3063	5.52
203749_s_at	UNQ2164	LL:5914	RARA	"retinoic acid receptor, alpha"	Myeloid	2250	4.25
230669_at	UNQ17188	LL:5922	RASA2	RAS p21 protein activator 2	Multiple	8035	3.65
226392_at	UNQ17188	LL:5922	RASA2	RAS p21 protein activator 2	Lymphocyte	7274	4.63
225562_at	UNQ12252	LL:22821	RASA3		Multiple	3445	6.38
222810_s_at	UNQ11638	LL:9462	RASAL2	RAS protein activator like 2	Myeloid	7946	5.42
205590_at	UNQ10447	LL:10125	RASGRP1	RAS guanyl releasing protein 1 (calcium and DAG-regulated)	Multiple	4352	5.62
208206_s_at	UNQ7422	LL:10235	RASGRP2	RAS guanyl releasing protein 2 (calcium and DAG-regulated)	Multiple	5109	18.58
214369_s_at	UNQ7422	LL:10235	RASGRP2	RAS guanyl releasing protein 2 (calcium and DAG-regulated)	Lymphocyte	3298	5.59
205801_s_at	UNQ14411	LL:25780	RASGRP3	RAS guanyl releasing protein 3 (calcium and DAG-regulated)	Multiple	3273	13.93
240862_at	UNQ12472	LL:115727	RASGRP4	RAS guanyl releasing protein 4	Myeloid	3746	10.7
203185_at	UNQ14095	LL:9770	RASSF2	Ras association (RalGDS/AF-6) domain family 2	Myeloid	8570	4.7
230466_s_at	UNQ18641	LL:283349	RASSF3	Ras association (RalGDS/AF-6) domain family 3	Myeloid	13791	5.55
226436_at	UNQ12570	LL:83937	RASSF4	Ras association (RalGDS/AF-6) domain family 4	Myeloid	22753	7.26
49306_at	UNQ12570	LL:83937	RASSF4	Ras association (RalGDS/AF-6) domain family 4	Myeloid	3090	11.44
221578_at	UNQ12570	LL:83937	RASSF4	Ras association (RalGDS/AF-6) domain family 4	Dendritic Cell	2784	6.96
223322_at	UNQ4195	LL:83593	RASSF5	Ras association (RalGDS/AF-6) domain family 5	Multiple	16658	4.55
202040_s_at	UNQ14091	LL:5927	RBBP2	retinoblastoma binding protein 2	Multiple	3088	4.35
237333_at	UNQ5681	LL:5928	RBBP4	retinoblastoma binding protein 4	Multiple	2130	4.18
212332_at	UNQ2584	LL:5934	RBL2	retinoblastoma-like 2 (p130)	Multiple	3039	9.07
225265_at	UNQ7479	LL:5937	RBMS1	"RNA binding motif, single stranded interacting protein 1"	Multiple	8336	3.91
219681_s_at	UNQ15889	LL:80223	RCP	Rab coupling protein	Multiple	4710	3.43
212398_at	UNQ7364	LL:5962	RDX	radixin	Myeloid	2970	3.51
206036_s_at	UNQ2070	LL:5966	REL	v-rel reticuloendotheliosis viral oncogene homolog (avian)	Multiple	3058	10.03
235242_at	UNQ2070	LL:5966	REL	v-rel reticuloendotheliosis viral oncogene homolog (avian)	Multiple	19592	6.79
239486_at	UNQ2070	LL:5966	REL	v-rel reticuloendotheliosis viral oncogene homolog (avian)	Myeloid	4578	13.27
205205_at	UNQ5012	LL:5971	RELB	"v-rel reticuloendotheliosis viral oncogene homolog B, nuclear factor of kappa light polypeptide gene enhancer in B-cells 3 (avian)"	Multiple	2911	8.32
204023_at	UNQ17503	LL:5984	RFC4	"replication factor C (activator 1) 4, 37kDa"	Lymphocyte	2340	4.37
235816_s_at	UNQ22794	LL:266747	Rgr	Ral-GDS related protein Rgr	Multiple	2600	20.8
216834_at	UNQ13708	LL:5996	RGS1	regulator of G-protein signalling 1	Multiple	9094	4.43
202988_s_at	UNQ13708	LL:5996	RGS1	regulator of G-protein signalling 1	Multiple	2272	4.68
223809_at	UNQ15073	LL:64407	RGS18	regulator of G-protein signalling 18	Myeloid	10444	20.89
204336_s_at	UNQ16678	LL:10287	RGS19	regulator of G-protein signalling 19	Multiple	4914	6.64
206298_at	UNQ18916	LL:58504	RhoGAP2	Rho GTPase activating protein 2	Dendritic Cell	3528	13.31
236293_at	UNQ5016	LL:399	RHOH	"ras homolog gene family, member H"	Multiple	4170	11.27
60471_at	UNQ16739	LL:79890	RIN3	Ras and Rab interactor 3	Multiple	2304	3.81
224450_s_at	UNQ16957	LL:83732	RIOK1	RIO kinase 1 (yeast)	Lymphocyte	3686	3.74
209545_s_at	UNQ277	LL:8767	RIPK2	receptor-interacting serine-threonine kinase 2	Myeloid	5571	7.1
209882_at	UNQ15266	LL:6016	RIT1	Ras-like without CAAX 1	Myeloid	4839	16.69
243463_s_at	UNQ15266	LL:6016	RIT1	Ras-like without CAAX 1	Myeloid	3114	5.06
239843_at	UNQ15266	LL:6016	RIT1	Ras-like without CAAX 1	Myeloid	2387	6.63
230292_at	UNQ14111	LL:1102	RLG	chromosome condensation 1-like	Myeloid	7560	4.22
222062_at	UNQ296	LL:117579	RLN3	relaxin 3 (H3)	Multiple	2702	13.86
206111_at	UNQ1345	LL:6036	RNASE2	"ribonuclease, RNase A family, 2 (liver, eosinophil-derived neurotoxin)"	Myeloid	3509	10.32
213566_at	UNQ1770	LL:6039	RNASE6	"ribonuclease, RNase A family, k6"	Multiple	7826	13.61
217984_at	UNQ4600	LL:8635	RNASET2	ribonuclease T2	Multiple	18545	7.15
235199_at	UNQ16801	LL:54941	RNF125	ring finger protein 125	Lymphocyte	7770	6.97
201779_s_at	UNQ16056	LL:11342	RNF13	ring finger protein 13	Myeloid	12471	4.86
201780_s_at	UNQ16056	LL:11342	RNF13	ring finger protein 13	Myeloid	5103	4.32
226106_at	UNQ21506	LL:50862	RNF141	ring finger protein 141	Neutrophil	10935	3.59
225414_at	UNQ4467	LL:284996	RNF149	ring finger protein 149	Myeloid	24141	6.97
235536_at	UNQ4467	LL:284996	RNF149	ring finger protein 149	Multiple	3788	4.23
226542_at	UNQ5316	LL:11237	RNF24	ring finger protein 24	Myeloid	4874	3.58
232792_at	UNQ18851	LL:140691	RNF36	ring finger protein 36	Multiple	2037	7.99
227223_at	UNQ10548	LL:9584	RNPC2	"RNA-binding region (RNP1, RRM) containing 2"	Multiple	5741	5.24
214349_at	UNQ16066	LL:6066	RNU2	"RNA, U2 small nuclear"	Monocyte	5672	15.33
224618_at	UNQ13943	LL:9991	ROD1	ROD1 regulator of differentiation 1 (S. pombe)	Multiple	6062	8.3
214697_s_at	UNQ13943	LL:9991	ROD1	ROD1 regulator of differentiation 1 (S. pombe)	Multiple	3029	13.77
235567_at	UNQ7580	LL:6095	RORA	RAR-related orphan receptor A	Lymphocyte	6585	9.15
222679_s_at	UNQ17363	LL:54165	RP42	RP42 homolog	Multiple	4570	6.05
222678_s_at	UNQ17363	LL:54165	RP42	RP42 homolog	Multiple	2377	8.06
209507_at	UNQ14672	LL:6119	RPA3	"replication protein A3, 14kDa"	Lymphocyte	3391	3.39
213638_at	UNQ17539	LL:221692	RPEL1	RPEL repeat containing 1	Monocyte	2019	18.35
212973_at	UNQ11284	LL:22934	RPIA	ribose 5-phosphate isomerase A (ribose 5-phosphate epimerase)	Lymphocyte	2425	3.44
201011_at	UNQ1767	LL:6184	RPN1	ribophorin I	B Cell	5487	3.63
238935_at	UNQ16630	LL:51065	RPS27L	ribosomal protein S27-like	Myeloid	5660	6.54
222514_at	UNQ17383	LL:64121	RRAGC	Ras-related GTP binding C	Myeloid	9909	3.5
201476_s_at	UNQ10287	LL:6240	RRM1	ribonucleotide reductase M1 polypeptide	T Cell	2364	3.53
209773_s_at	UNQ10157	LL:6241	RRM2	ribonucleotide reductase M2 polypeptide	Lymphocyte	10354	10.2
201890_at	UNQ10157	LL:6241	RRM2	ribonucleotide reductase M2 polypeptide	Lymphocyte	5027	9.31
227916_x_at	UNQ16858	LL:51010	RRP40	exosome component Rrp40	Multiple	3582	5.01
223490_s_at	UNQ16858	LL:51010	RRP40	exosome component Rrp40	Multiple	2050	8.91
232231_at	UNQ7403	LL:860	RUNX2	runt-related transcription factor 2	Multiple	6608	5.65
204198_s_at	UNQ15786	LL:864	RUNX3	runt-related transcription factor 3	Multiple	7307	14.19
204197_s_at	UNQ15786	LL:864	RUNX3	runt-related transcription factor 3	Multiple	6779	13.98
201846_s_at	UNQ16871	LL:23429	RYBP	RING1 and YY1 binding protein	Multiple	4109	3.95
205863_at	UNQ15359	LL:6283	S100A12	S100 calcium binding protein A12 (calgranulin C)	Myeloid	11929	14.2
203535_at	UNQ3566	LL:6280	S100A9	S100 calcium binding protein A9 (calgranulin B)	Myeloid	46916	12.54
236782_at	UNQ18475	LL:154075	SAMD3	sterile alpha motif domain containing 3	Lymphocyte	8977	17.95
234987_at	UNQ11146	LL:25939	SAMHD1	SAM domain and HD domain 1	Multiple	16183	6.11
204502_at	UNQ11146	LL:25939	SAMHD1	SAM domain and HD domain 1	Multiple	3160	5.45
220330_s_at	UNQ12838	LL:64092	SAMSN1	"SAM domain, SH3 domain and nuclear localisation signals, 1"	Multiple	7897	14.1
218854_at	UNQ11322	LL:29940	SART2	squamous cell carcinoma antigen recognized by T cells 2	Myeloid	2720	4.12
200069_at	UNQ14564	LL:9733	SART3	squamous cell carcinoma antigen recognised by T cells 3	Multiple	2987	4.27
242230_at	UNQ10986	LL:6310	SCA1	"spinocerebellar ataxia 1 (olivopontocerebellar ataxia 1, autosomal dominant, ataxin 1)"	Myeloid	3013	5.29
204362_at	UNQ9796	LL:8935	SCAP2	src family associated phosphoprotein 2	Myeloid	3733	5.49
216899_s_at	UNQ9796	LL:8935	SCAP2	src family associated phosphoprotein 2	Multiple	2251	6
220232_at	UNQ12072	LL:79966	SCD4	stearoyl-CoA desaturase 4	Multiple	6719	4.7
241775_at	UNQ3201	LL:23256	SCFD1	sec1 family domain containing 1	B Cell	2997	3.57
205241_at	UNQ17095	LL:9997	SCO2	SCO cytochrome oxidase deficient homolog 2 (yeast)	Myeloid	2839	4.54
218681_s_at	UNQ1941	LL:23753	SDF2L1	stromal cell-derived factor 2-like 1	Lymphocyte	4583	3.74
222958_s_at	UNQ16985	LL:55635	SDP35	cell cycle control protein SDP35	T Cell	2606	5.43
202084_s_at	UNQ13705	LL:6397	SEC14L1	SEC14-like 1 (S. cerevisiae)	Neutrophil	9237	3.52
202082_s_at	UNQ13705	LL:6397	SEC14L1	SEC14-like 1 (S. cerevisiae)	Multiple	6372	12.49
212902_at	UNQ4722	LL:10802	SEC24A	"SEC24 related gene family, member A (S. cerevisiae)"	B Cell	3352	5.83
204563_at	UNQ1694	LL:6402	SELL	selectin L (lymphocyte adhesion molecule 1)	Multiple	15373	26.74
209879_at	UNQ1352	LL:6404	SELPLG	selectin P ligand	Multiple	8310	7.95
209880_s_at	UNQ1352	LL:6404	SELPLG	selectin P ligand	Multiple	2014	6.01
240064_at	UNQ1352	LL:6404	SELPLG	selectin P ligand	Multiple	2355	4.36
203528_at	UNQ2085	LL:10507	SEMA4D	"sema domain, immunoglobulin domain (Ig), transmembrane domain (TM) and short cytoplasmic domain, (semaphorin) 4D"	Multiple	3204	6.41
227552_at	UNQ8062	LL:1731	1-Sep	septin 1	Lymphocyte	2899	10
212414_s_at	UNQ10236	LL:23157	6-Sep	septin 6	Lymphocyte	4712	5.51
212415_at	UNQ10236	LL:23157	6-Sep	septin 6	Multiple	2465	9.48
217977_at	UNQ5916	LL:51734	SEPX1	"selenoprotein X, 1"	Neutrophil	18563	5.04
204614_at	UNQ1734	LL:5055	SERPINB2	"serine (or cysteine) proteinase inhibitor, clade B (ovalbumin), member 2"	Monocyte	17704	147.53
206421_s_at	UNQ9026	LL:8710	SERPINB7	"serine (or cysteine) proteinase inhibitor, clade B (ovalbumin), member 7"	Monocyte	6574	109.57
242814_at	UNQ12559	LL:5272	SERPINB9	"serine (or cysteine) proteinase inhibitor, clade B (ovalbumin), member 9"	Monocyte	12040	4.67
209723_at	UNQ12559	LL:5272	SERPINB9	"serine (or cysteine) proteinase inhibitor, clade B (ovalbumin), member 9"	Multiple	3865	4.8
215780_s_at	UNQ33511	LL:345659	SET	similar to template acyivating factor-I alpha	Multiple	2906	4.93
210172_at	UNQ13854	LL:7536	SF1	splicing factor 1	Multiple	2794	5.64
227210_at	UNQ25425	LL:57713	SFMBT2	Scm-like with four mbt domains 2	Multiple	3612	6.28
201742_x_at	UNQ9898	LL:6426	SFRS1	"splicing factor, arginine/serine-rich 1 (splicing factor 2, alternate splicing factor)"	Multiple	6251	3.82
214882_s_at	UNQ9712	LL:6427	SFRS2	"splicing factor, arginine/serine-rich 2"	Multiple	6770	3.98
200753_x_at	UNQ9712	LL:6427	SFRS2	"splicing factor, arginine/serine-rich 2"	Lymphocyte	2840	3.42
213850_s_at	UNQ14452	LL:9169	SFRS2IP	"splicing factor, arginine/serine-rich 2, interacting protein"	Multiple	3797	5.03
209376_x_at	UNQ14452	LL:9169	SFRS2IP	"splicing factor, arginine/serine-rich 2, interacting protein"	Multiple	2470	3.61
227627_at	UNQ16976	LL:23678	SGKL	serum/glucocorticoid regulated kinase-like	Myeloid	10242	3.57
238567_at	UNQ12547	LL:130367	SGPP2	sphingosine-1-phosphate phosphotase 2	Myeloid	6051	8.9
226560_at	UNQ12547	LL:130367	SGPP2	sphingosine-1-phosphate phosphotase 2	Monocyte	14986	4.19
244780_at	UNQ12547	LL:130367	SGPP2	sphingosine-1-phosphate phosphotase 2	Multiple	5493	14.46
207351_s_at	UNQ16885	LL:9047	SH2D2A	SH2 domain protein 2A	Lymphocyte	2512	6.13
201810_s_at	UNQ5665	LL:9467	SH3BP5	SH3-domain binding protein 5 (BTK-associated)	Multiple	6705	4.71
211565_at	UNQ4216	LL:6457	SH3GL3	SH3-domain GRB2-like 3	Multiple	3638	9.7
209339_at	UNQ7684	LL:6478	SIAH2	seven in absentia homolog 2 (Drosophila)	Multiple	2281	3.74
225034_at	UNQ10051	LL:6482	SIAT4A	"sialyltransferase 4A (beta-galactoside alpha-2,3-sialyltransferase)"	Myeloid	5674	6.6
223285_s_at	UNQ6004	LL:27090	SIAT7D	"sialyltransferase 7D ((alpha-N-acetylneuraminyl-2,3-beta-galactosyl-1,3)-N-acetyl galactosaminide alpha-2,6-sialyltransferase)"	Multiple	2213	5.67
242943_at	UNQ7035	LL:7903	SIAT8D	"sialyltransferase 8D (alpha-2, 8-polysialyltransferase)"	Multiple	10164	33.88
230261_at	UNQ7035	LL:7903	SIAT8D	"sialyltransferase 8D (alpha-2, 8-polysialyltransferase)"	Multiple	5171	18.14
230836_at	UNQ7035	LL:7903	SIAT8D	"sialyltransferase 8D (alpha-2, 8-polysialyltransferase)"	Multiple	4992	11.75
206925_at	UNQ7035	LL:7903	SIAT8D	"sialyltransferase 8D (alpha-2, 8-polysialyltransferase)"	Multiple	2849	23.74
203760_s_at	UNQ10102	LL:6503	SLA	Src-like-adaptor	Multiple	4173	5.88
206181_at	UNQ5436	LL:6504	SLAMF1	signaling lymphocytic activation molecule family member 1	Multiple	2608	10.03
222838_at	UNQ576	LL:57823	SLAMF7	SLAM family member 7	Multiple	36986	37.74
234306_s_at	UNQ576	LL:57823	SLAMF7	SLAM family member 7	Multiple	22067	107.64
219159_s_at	UNQ576	LL:57823	SLAMF7	SLAM family member 7	Multiple	13396	78.8
219386_s_at	UNQ5893	LL:56833	SLAMF8	SLAM family member 8	Myeloid	3863	9.78
219385_at	UNQ5893	LL:56833	SLAMF8	SLAM family member 8	Myeloid	2240	5.03
210423_s_at	UNQ10797	LL:6556	SLC11A1	"solute carrier family 11 (proton-coupled divalent metal ion transporters), member 1"	Myeloid	3472	5.18
203123_s_at	UNQ4333	LL:4891	SLC11A2	"solute carrier family 11 (proton-coupled divalent metal ion transporters), member 2"	Myeloid	2773	3.67
219593_at	UNQ11164	LL:51296	SLC15A3	"solute carrier family 15, member 3"	Myeloid	6553	5.93
225043_at	UNQ4183	LL:121260	SLC15A4	"solute carrier family 15, member 4"	Multiple	11071	5.77
225057_at	UNQ4183	LL:121260	SLC15A4	"solute carrier family 15, member 4"	Multiple	8004	7.41
202856_s_at	UNQ2181	LL:9123	SLC16A3	"solute carrier family 16 (monocarboxylic acid transporters), member 3"	Myeloid	3808	7.12
202855_s_at	UNQ2181	LL:9123	SLC16A3	"solute carrier family 16 (monocarboxylic acid transporters), member 3"	Myeloid	3390	13.84
230748_at	UNQ11947	LL:9120	SLC16A6	"solute carrier family 16 (monocarboxylic acid transporters), member 6"	Multiple	7183	7.89
210686_x_at	UNQ13946	LL:8034	SLC25A16	"solute carrier family 25 (mitochondrial carrier; Graves disease autoantigen), member 16"	Multiple	8965	5.01
226679_at	UNQ9329	LL:284129	SLC26A11	"solute carrier family 26, member 11"	Multiple	8175	4.57
222217_s_at	UNQ367	LL:11000	SLC27A3	"solute carrier family 27 (fatty acid transporter), member 3"	Dendritic Cell	6236	4.91
232277_at	UNQ12070	LL:64078	SLC28A3	"solute carrier family 28 (sodium-coupled nucleoside transporter), member 3"	Monocyte	3177	4.78
222088_s_at	UNQ26085	LL:144195	SLC2A14	"solute carrier family 2 (facilitated glucose transporter), member 14"	Multiple	3108	4.93
202499_s_at	UNQ2235	LL:6515	SLC2A3	"solute carrier family 2 (facilitated glucose transporter), member 3"	Multiple	4773	3.63
202497_x_at	UNQ2235	LL:6515	SLC2A3	"solute carrier family 2 (facilitated glucose transporter), member 3"	Multiple	3824	3.59
220091_at	UNQ17024	LL:11182	SLC2A6	"solute carrier family 2 (facilitated glucose transporter), member 6"	Myeloid	2486	9.94
203971_at	UNQ4632	LL:1317	SLC31A1	"solute carrier family 31 (copper transporters), member 1"	Monocyte	2042	4.54
204204_at	UNQ8975	LL:1318	SLC31A2	"solute carrier family 31 (copper transporters), member 2"	Myeloid	3072	3.66
234978_at	UNQ8759	LL:120103	SLC36A4	"solute carrier family 36 (proton/amino acid symporter), member 4"	Myeloid	2694	3.99
214830_at	UNQ8553	LL:145389	SLC38A6	"solute carrier family 38, member 6"	Myeloid	3373	14.05
200924_s_at	UNQ2340	LL:6520	SLC3A2	"solute carrier family 3 (activators of dibasic and neutral amino acid transport), member 2"	Monocyte	5754	3.98
228754_at	UNQ8992	LL:6533	SLC6A6	"solute carrier family 6 (neurotransmitter transporter, taurine), member 6"	Myeloid	16031	4.13
239474_at	UNQ8992	LL:6533	SLC6A6	"solute carrier family 6 (neurotransmitter transporter, taurine), member 6"	Myeloid	3806	6.14
212290_at	UNQ3861	LL:6541	SLC7A1	"solute carrier family 7 (cationic amino acid transporter, y+ system), member 1"	Multiple	2044	3.41
209921_at	UNQ8250	LL:23657	SLC7A11	"solute carrier family 7, (cationic amino acid transporter, y+ system) member 11"	Myeloid	20473	26.25
207528_s_at	UNQ8250	LL:23657	SLC7A11	"solute carrier family 7, (cationic amino acid transporter, y+ system) member 11"	Myeloid	5475	26.07
217678_at	UNQ8250	LL:23657	SLC7A11	"solute carrier family 7, (cationic amino acid transporter, y+ system) member 11"	Myeloid	12593	22.69
201195_s_at	UNQ2239	LL:8140	SLC7A5	"solute carrier family 7 (cationic amino acid transporter, y+ system), member 5"	Lymphocyte	4469	4.01
229776_at	UNQ4496	LL:28232	SLCO3A1	"solute carrier organic anion transporter family, member 3A1"	Multiple	3715	3.71
228869_at	UNQ16223	LL:124460	SLIC1	selectin ligand interactor cytoplasmic-1	Multiple	6211	5.62
241756_at	UNQ14494	LL:6595	SMARCA2	"SWI/SNF related, matrix associated, actin dependent regulator of chromatin, subfamily a, member 2"	Multiple	2373	3.68
201589_at	UNQ14198	LL:8243	SMC1L1	SMC1 structural maintenance of chromosomes 1-like 1 (yeast)	Multiple	3044	3.54
204240_s_at	UNQ10652	LL:10592	SMC2L1	SMC2 structural maintenance of chromosomes 2-like 1 (yeast)	Lymphocyte	2052	7.33
201663_s_at	UNQ14957	LL:10051	SMC4L1	SMC4 structural maintenance of chromosomes 4-like 1 (yeast)	Lymphocyte	3516	6.76
201664_at	UNQ14957	LL:10051	SMC4L1	SMC4 structural maintenance of chromosomes 4-like 1 (yeast)	Lymphocyte	3140	4.33
227305_s_at	UNQ18155	LL:140775	SMCR8	"Smith-Magenis syndrome chromosome region, candidate 8"	Multiple	13100	4.79
206700_s_at	UNQ9848	LL:8284	SMCY	"Smcy homolog, Y-linked (mouse)"	B Cell	5020	4.54
238449_at	UNQ13927	LL:23049	SMG1	PI-3-kinase-related kinase SMG-1	Multiple	3019	6.78
200071_at	UNQ16037	LL:10285	SMNDC1	survival motor neuron domain containing 1	Multiple	5355	4.7
219519_s_at	UNQ2943	LL:6614	SN	sialoadhesin	Dendritic Cell	3545	11.82
44673_at	UNQ2943	LL:6614	SN	sialoadhesin	Dendritic Cell	2801	5.78
209130_at	UNQ14660	LL:8773	SNAP23	"synaptosomal-associated protein, 23kDa"	Multiple	4892	3.48
220358_at	UNQ16508	LL:55509	SNFT	Jun dimerization protein p21SNFT	Multiple	2075	6.01
206055_s_at	UNQ15345	LL:6627	SNRPA1	small nuclear ribonucleoprotein polypeptide A'	Lymphocyte	2996	3.89
242146_at	UNQ15345	LL:6627	SNRPA1	small nuclear ribonucleoprotein polypeptide A'	Multiple	2583	3.83
53912_at	UNQ16805	LL:29916	SNX11	sorting nexin 11	Myeloid	3652	6.46
220140_s_at	UNQ16805	LL:29916	SNX11	sorting nexin 11	Myeloid	3598	8.88
202113_s_at	UNQ15946	LL:6643	SNX2	sorting nexin 2	Multiple	4375	4.81
223028_s_at	UNQ16835	LL:51429	SNX9	sorting nexin 9	Monocyte	23897	13.46
223027_at	UNQ16835	LL:51429	SNX9	sorting nexin 9	Monocyte	10553	4.21
221561_at	UNQ13790	LL:6646	SOAT1	sterol O-acyltransferase (acyl-Coenzyme A: cholesterol acyltransferase) 1	Myeloid	2109	6.59
210001_s_at	UNQ5595	LL:8651	SOCS1	suppressor of cytokine signaling 1	Multiple	2397	8.88
216841_s_at	UNQ5766	LL:6648	SOD2	"superoxide dismutase 2, mitochondrial"	Myeloid	8311	18.07
212780_at	UNQ4831	LL:6654	SOS1	son of sevenless homolog 1 (Drosophila)	Lymphocyte	2208	4.55
229261_at	UNQ4831	LL:6654	SOS1	son of sevenless homolog 1 (Drosophila)	Lymphocyte	2019	5.38
214791_at	UNQ17489	LL:6672	SP100	nuclear antigen Sp100	Lymphocyte	2228	6.55
223980_s_at	UNQ13725	LL:3431	SP110	SP110 nuclear body protein	Multiple	6376	3.9
208012_x_at	UNQ13725	LL:3431	SP110	SP110 nuclear body protein	Multiple	5603	5.9
209762_x_at	UNQ13725	LL:3431	SP110	SP110 nuclear body protein	Multiple	3896	4.61
209761_s_at	UNQ13725	LL:3431	SP110	SP110 nuclear body protein	Multiple	3696	6.48
236265_at	UNQ10313	LL:6671	SP4	Sp4 transcription factor	Lymphocyte	6261	3.85
222593_s_at	UNQ20966	LL:65244	SPATS2	"spermatogenesis associated, serine-rich 2"	B Cell	4783	7.97
222594_s_at	UNQ20966	LL:65244	SPATS2	"spermatogenesis associated, serine-rich 2"	B Cell	2021	4.12
222537_s_at	UNQ16357	LL:56882	SPEC1	small protein effector 1 of Cdc42	Multiple	5199	4.16
229026_at	UNQ16358	LL:56990	SPEC2	non-kinase Cdc42 effector protein SPEC2	Multiple	11223	4.3
225751_at	UNQ16595	LL:84991	SPF45	splicing factor (45kD)	Multiple	4400	5.91
205312_at	UNQ2137	LL:6688	SPI1	spleen focus forming virus (SFFV) proviral integration oncogene spi1	Myeloid	2372	6.16
231597_x_at	UNQ13911	LL:6689	SPIB	Spi-B transcription factor (Spi-1/PU.1 related)	Multiple	11028	8.23
205861_at	UNQ13911	LL:6689	SPIB	Spi-B transcription factor (Spi-1/PU.1 related)	B Cell	3906	7.58
226837_at	UNQ18209	LL:161742	SPRED1	"sprouty-related, EVH1 domain containing 1"	Myeloid	3167	3.68
212458_at	UNQ21946	LL:200734	SPRED2	"sprouty-related, EVH1 domain containing 2"	Dendritic Cell	3659	4
244804_at	UNQ10210	LL:8878	SQSTM1		Multiple	5184	7.25
213324_at	UNQ10065	LL:6714	SRC	v-src sarcoma (Schmidt-Ruppin A-2) viral oncogene homolog (avian)	Monocyte	2473	6.87
208095_s_at	UNQ22106	LL:6731	SRP72	signal recognition particle 72kDa	Multiple	4049	6.43
208610_s_at	UNQ21468	LL:23524	SRRM2	serine/arginine repetitive matrix 2	Multiple	3209	3.47
221753_at	UNQ17989	LL:54434	SSH1	slingshot 1	Multiple	2732	4.84
226080_at	UNQ4832	LL:85464	SSH2	slingshot 2	Multiple	7473	6.61
230970_at	UNQ16276	LL:85464	SSH2	slingshot 2	Multiple	2982	10.65
209027_s_at	UNQ7591	LL:10006	SSH3BP1	spectrin SH3 domain binding protein 1	Multiple	4558	5.52
238563_at	UNQ7591	LL:10006	SSH3BP1	spectrin SH3 domain binding protein 1	Multiple	2071	6.18
200889_s_at	UNQ1782	LL:6745	SSR1	"signal sequence receptor, alpha (translocon-associated protein alpha)"	Lymphocyte	7236	6.67
201894_s_at	UNQ1782	LL:6745	SSR1	"signal sequence receptor, alpha (translocon-associated protein alpha)"	B Cell	6255	3.68
200890_s_at	UNQ1782	LL:6745	SSR1	"signal sequence receptor, alpha (translocon-associated protein alpha)"	Lymphocyte	3587	7.03
222412_s_at	UNQ17879	LL:6747	SSR3	"signal sequence receptor, gamma (translocon-associated protein gamma)"	Multiple	6726	4
204150_at	UNQ5283	LL:23166	STAB1	stabilin 1	Myeloid	4917	3.63
209023_s_at	UNQ10070	LL:10735	STAG2	stromal antigen 2	Multiple	2546	4.71
209969_s_at	UNQ5035	LL:6772	STAT1	"signal transducer and activator of transcription 1, 91kDa"	Multiple	4720	10.15
232375_at	UNQ5035	LL:6772	STAT1	"signal transducer and activator of transcription 1, 91kDa"	Multiple	2791	4.43
206118_at	UNQ5689	LL:6775	STAT4	signal transducer and activator of transcription 4	Lymphocyte	4836	5.5
203010_at	UNQ3816	LL:6776	STAT5A	signal transducer and activator of transcription 5A	Multiple	2824	4.48
202558_s_at	UNQ1360	LL:6782	STCH	"stress 70 protein chaperone, microsome-associated, 60kDa"	B Cell	3212	13.97
213330_s_at	UNQ9719	LL:10963	STIP1	stress-induced-phosphoprotein 1 (Hsp70/Hsp90-organizing protein)	Lymphocyte	3357	5.64
212009_s_at	UNQ9719	LL:10963	STIP1	stress-induced-phosphoprotein 1 (Hsp70/Hsp90-organizing protein)	Multiple	2261	5.02
203047_at	UNQ4026	LL:6793	STK10	serine/threonine kinase 10	Multiple	3641	8.18
40420_at	UNQ4026	LL:6793	STK10	serine/threonine kinase 10	Multiple	3552	7.03
228394_at	UNQ4026	LL:6793	STK10	serine/threonine kinase 10	Multiple	3267	6.41
202693_s_at	UNQ14118	LL:9263	STK17A	serine/threonine kinase 17a (apoptosis-inducing)	Multiple	4111	5.79
205214_at	UNQ14891	LL:9262	STK17B	serine/threonine kinase 17b (apoptosis-inducing)	Multiple	2282	9.92
202951_at	UNQ14069	LL:11329	STK38	serine/threonine kinase 38	Multiple	4495	3.55
225364_at	UNQ18668	LL:6789	STK4	serine/threonine kinase 4	Multiple	25559	7.51
236259_at	UNQ18668	LL:6789	STK4	serine/threonine kinase 4	Multiple	14790	11.38
211085_s_at	UNQ18668	LL:6789	STK4	serine/threonine kinase 4	Multiple	2357	36.26
204092_s_at	UNQ10842	LL:6790	STK6	serine/threonine kinase 6	T Cell	2039	5.66
235670_at	UNQ17130	LL:8676	STX11	syntaxin 11	Multiple	6668	5.4
235483_at	UNQ15293	LL:6809	STX3A	syntaxin 3A	Neutrophil	3976	4.85
209367_at	UNQ3918	LL:6813	STXBP2	syntaxin binding protein 2	Myeloid	2179	3.89
212225_at	UNQ16745	LL:10209	SUI1	putative translation initiation factor	Multiple	5795	18.69
233827_s_at	UNQ16018	LL:11198	SUPT16H	suppressor of Ty 16 homolog (S. cerevisiae)	Multiple	3927	9.03
209306_s_at	UNQ9830	LL:23075	SWAP70	SWAP-70 protein	Multiple	3552	5.92
209307_at	UNQ9830	LL:23075	SWAP70	SWAP-70 protein	Multiple	2126	3.67
207540_s_at	UNQ3838	LL:6850	SYK	spleen tyrosine kinase	Multiple	2917	15.35
244023_at	UNQ3838	LL:6850	SYK	spleen tyrosine kinase	Multiple	2409	4.5
209024_s_at	UNQ8157	LL:10492	SYNCRIP	"synaptotagmin binding, cytoplasmic RNA interacting protein"	Multiple	3827	6.22
217832_at	UNQ8157	LL:10492	SYNCRIP	"synaptotagmin binding, cytoplasmic RNA interacting protein"	Multiple	3555	3.74
209025_s_at	UNQ8157	LL:10492	SYNCRIP	"synaptotagmin binding, cytoplasmic RNA interacting protein"	Multiple	2329	4.61
242774_at	UNQ13344	LL:23224	SYNE2	"spectrin repeat containing, nuclear envelope 2"	Lymphocyte	4356	8.8
236224_at	UNQ10292	LL:23208	SYT11	synaptotagmin XI	Myeloid	10730	10.89
236223_s_at	UNQ10292	LL:23208	SYT11	synaptotagmin XI	Myeloid	5174	10.35
238423_at	UNQ17276	LL:94120	SYTL3	synaptotagmin-like 3	Multiple	4177	5.8
226117_at	UNQ16246	LL:92610	T2BP	TRAF2 binding protein	Lymphocyte	12705	7.22
213888_s_at	UNQ9020	LL:80342	T3JAM	TRAF3-interacting Jun N-terminal kinase (JNK)-activating modulator	Multiple	4278	18.6
205804_s_at	UNQ9020	LL:80342	T3JAM	TRAF3-interacting Jun N-terminal kinase (JNK)-activating modulator	Multiple	2768	19.77
230621_at	UNQ3360	LL:6868	TACE	"a disintegrin and metalloproteinase domain 17 (tumor necrosis factor, alpha, converting enzyme)"	Myeloid	9498	4.41
235020_at	UNQ16527	LL:6875	TAF4B	"TAF4b RNA polymerase II, TATA box binding protein (TBP)-associated factor, 105kDa"	Lymphocyte	2348	4.08
239835_at	UNQ17454	LL:84541	TA-KRP	T-cell activation kelch repeat protein	Multiple	4326	7.09
201463_s_at	UNQ10212	LL:6888	TALDO1	transaldolase 1	Myeloid	20616	9.7
230052_s_at	UNQ17464	LL:84807	TA-NFKBH	T-cell activation NFKB-like protein	Myeloid	7236	6.76
207616_s_at	UNQ14744	LL:10010	TANK	TRAF family member-associated NFKB activator	Multiple	9600	4.18
209451_at	UNQ14744	LL:10010	TANK	TRAF family member-associated NFKB activator	Multiple	2777	4.79
202307_s_at	UNQ2327	LL:6890	TAP1	"transporter 1, ATP-binding cassette, sub-family B (MDR/TAP)"	Multiple	7432	6.95
225973_at	UNQ17796	LL:6891	TAP2	"transporter 2, ATP-binding cassette, sub-family B (MDR/TAP)"	Multiple	9468	4.75
200020_at	UNQ14617	LL:23435	TARDBP	TAR DNA binding protein	Multiple	13378	4.61
44696_at	UNQ21275	LL:54662	TBC1D13	"TBC1 domain family, member 13"	Dendritic Cell	4477	5.18
218596_at	UNQ21275	LL:54662	TBC1D13	"TBC1 domain family, member 13"	Dendritic Cell	2983	12.97
201867_s_at	UNQ9107	LL:6907	TBL1X	transducin (beta)-like 1X-linked	Multiple	3656	10.45
220684_at	UNQ16827	LL:30009	TBX21	T-box 21	Lymphocyte	4977	15.08
236345_at	UNQ10098	LL:6916	TBXAS1		Myeloid	3124	10.96
223274_at	UNQ16943	LL:6941	TCF19	transcription factor 19 (SC1)	Lymphocyte	3470	5.18
213811_x_at	UNQ5679	LL:6929	TCF3	transcription factor 3 (E2A immunoglobulin enhancer binding factors E12/E47)	Lymphocyte	3523	5.87
210776_x_at	UNQ5679	LL:6929	TCF3	transcription factor 3 (E2A immunoglobulin enhancer binding factors E12/E47)	Lymphocyte	3237	6.54
213730_x_at	UNQ5679	LL:6929	TCF3	transcription factor 3 (E2A immunoglobulin enhancer binding factors E12/E47)	B Cell	2137	4.03
205255_x_at	UNQ5037	LL:6932	TCF7	"transcription factor 7 (T-cell specific, HMG-box)"	T Cell	12140	8.77
204158_s_at	UNQ8920	LL:10312	TCIRG1	"T-cell, immune regulator 1, ATPase, H+ transporting, lysosomal V0 protein a isoform 3"	Monocyte	5425	3.41
209995_s_at	UNQ5740	LL:8115	TCL1A	T-cell leukemia/lymphoma 1A	B Cell	10238	32.5
39318_at	UNQ5740	LL:8115	TCL1A	T-cell leukemia/lymphoma 1A	B Cell	9409	30.85
210972_x_at	UNQ1374	LL:6955	TCRA	T cell receptor alpha locus	T Cell	14818	15.93
209671_x_at	UNQ1374	LL:6955	TCRA	T cell receptor alpha locus	T Cell	14532	19.25
209670_at	UNQ1374	LL:6955	TCRA	T cell receptor alpha locus	T Cell	10342	13.09
211902_x_at	UNQ1374	LL:6955	TCRA	T cell receptor alpha locus	T Cell	6445	12.05
234013_at	UNQ1374	LL:6955	TCRA	T cell receptor alpha locus	T Cell	2142	3.79
219715_s_at	UNQ16919	LL:55775	TDP1	tyrosyl-DNA phosphodiesterase 1	Multiple	2249	5.11
232383_at	UNQ10958	LL:22797	TFEC	transcription factor EC	Myeloid	3724	4.93
206715_at	UNQ10958	LL:22797	TFEC	transcription factor EC	Multiple	3257	8.8
209278_s_at	UNQ399	LL:7980	TFPI2	tissue factor pathway inhibitor 2	Monocyte	5019	7.84
237215_s_at	UNQ2330	LL:7037	TFRC	"transferrin receptor (p90, CD71)"	Multiple	9426	29
205016_at	UNQ102	LL:7039	TGFA	"transforming growth factor, alpha"	Multiple	2098	4.56
203085_s_at	UNQ8	LL:7040	TGFB1	"transforming growth factor, beta 1 (Camurati-Engelmann disease)"	Multiple	2968	4.3
201506_at	UNQ1462	LL:7045	TGFBI	"transforming growth factor, beta-induced, 68kDa"	Myeloid	14569	3.76
236561_at	UNQ918	LL:7046	TGFBR1	"transforming growth factor, beta receptor I (activin A receptor type II-like kinase, 53kDa)"	NK Cell	5178	5.28
203833_s_at	UNQ14529	LL:10618	TGOLN2	trans-golgi network protein 2	Multiple	2191	3.45
226319_s_at	UNQ14844	LL:10189	THOC4	THO complex 4	Multiple	8401	14.48
226320_at	UNQ14844	LL:10189	THOC4	THO complex 4	Multiple	6561	10.33
244447_at	UNQ13735	LL:7071	TIEG	TGFB inducible early growth response	Monocyte	4082	3.96
203167_at	UNQ1790	LL:7077	TIMP2	tissue inhibitor of metalloproteinase 2	Myeloid	2709	3.71
212770_at	UNQ4601	LL:7090	TLE3	"transducin-like enhancer of split 3 (E(sp1) homolog, Drosophila)"	Multiple	3058	4.4
208942_s_at	UNQ17170	LL:7095	TLOC1	translocation protein 1	B Cell	7225	4.13
229968_at	UNQ2761	LL:7096	TLR1	toll-like receptor 1	Myeloid	3562	3.69
210176_at	UNQ2761	LL:7096	TLR1	toll-like receptor 1	Myeloid	2917	14.23
223751_x_at	UNQ315	LL:81793	TLR10	toll-like receptor 10	Multiple	4536	8.32
223750_s_at	UNQ315	LL:81793	TLR10	toll-like receptor 10	B Cell	3610	32.82
204924_at	UNQ182	LL:7097	TLR2	toll-like receptor 2	Myeloid	8803	11.21
224341_x_at	UNQ259	LL:7099	TLR4	toll-like receptor 4	Myeloid	3772	6.68
232068_s_at	UNQ259	LL:7099	TLR4	toll-like receptor 4	Myeloid	2031	8.29
229560_at	UNQ249	LL:51311	TLR8	toll-like receptor 8	Myeloid	13769	10.2
233217_at	UNQ9039	LL:26526	TM4-B		Neutrophil	4469	6.67
219892_at	UNQ21057	LL:53346	TM6SF1	transmembrane 6 superfamily member 1	Multiple	3176	6.69
228914_at	UNQ12715	LL:8577	TMEFF1	transmembrane protein with EGF-like and two follistatin-like domains 1	Monocyte	3089	4.86
238513_at	UNQ18031	LL:79056	TMG4	transmembrane gamma-carboxyglutamic acid protein 4	Myeloid	6846	3.59
227062_at	UNQ29643	LL:283131	TncRNA	trophoblast-derived noncoding RNA	Monocyte	14114	5.98
207113_s_at	UNQ6	LL:7124	TNF	"tumor necrosis factor (TNF superfamily, member 2)"	Multiple	5981	32.33
202510_s_at	UNQ15278	LL:7127	TNFAIP2	"tumor necrosis factor, alpha-induced protein 2"	Myeloid	12708	7.04
202644_s_at	UNQ5728	LL:7128	TNFAIP3	"tumor necrosis factor, alpha-induced protein 3"	Multiple	15047	4.1
202643_s_at	UNQ5728	LL:7128	TNFAIP3	"tumor necrosis factor, alpha-induced protein 3"	Multiple	9558	8.17
206025_s_at	UNQ1795	LL:7130	TNFAIP6	"tumor necrosis factor, alpha-induced protein 6"	Myeloid	26468	52.94
206026_s_at	UNQ1795	LL:7130	TNFAIP6	"tumor necrosis factor, alpha-induced protein 6"	Multiple	16595	33.87
229242_at	UNQ6938	LL:9966	TNF-gamma; VEG1	"tumor necrosis factor (ligand) superfamily, member 15"	Monocyte	10896	8.55
227060_at	UNQ6514	LL:84957	TNFRSF19L	"tumor necrosis factor receptor superfamily, member 19-like"	Myeloid	2356	4.13
203508_at	UNQ621	LL:7133	TNFRSF1B	"tumor necrosis factor receptor superfamily, member 1B"	Multiple	11284	21.09
214228_x_at	UNQ1299	LL:7293	TNFRSF4	"tumor necrosis factor receptor superfamily, member 4"	Multiple	3082	36.26
35150_at	UNQ879	LL:958	TNFRSF5	"tumor necrosis factor receptor superfamily, member 5"	Multiple	7673	3.88
205153_s_at	UNQ879	LL:958	TNFRSF5	"tumor necrosis factor receptor superfamily, member 5"	Myeloid	4707	14.05
215346_at	UNQ879	LL:958	TNFRSF5	"tumor necrosis factor receptor superfamily, member 5"	Multiple	2998	9.83
204780_s_at	UNQ618	LL:355	TNFRSF6	"tumor necrosis factor receptor superfamily, member 6"	Multiple	4263	4.37
206150_at	UNQ925	LL:939	TNFRSF7	"tumor necrosis factor receptor superfamily, member 7"	Lymphocyte	10199	18.71
207536_s_at	UNQ924	LL:3604	TNFRSF9	"tumor necrosis factor receptor superfamily, member 9"	Multiple	4731	16.9
223502_s_at	UNQ401	LL:10673	TNFSF13B	"tumor necrosis factor (ligand) superfamily, member 13b"	Myeloid	34732	15
223501_at	UNQ401	LL:10673	TNFSF13B	"tumor necrosis factor (ligand) superfamily, member 13b"	Myeloid	33321	12.94
210865_at	UNQ619	LL:356	TNFSF6	"tumor necrosis factor (ligand) superfamily, member 6"	Lymphocyte	2700	7.71
211333_s_at	UNQ619	LL:356	TNFSF6	"tumor necrosis factor (ligand) superfamily, member 6"	Lymphocyte	2594	10.17
235735_at	UNQ6157	LL:944	TNFSF8	"tumor necrosis factor (ligand) superfamily, member 8"	Multiple	3754	8.44
241819_at	UNQ6157	LL:944	TNFSF8	"tumor necrosis factor (ligand) superfamily, member 8"	Multiple	2018	6.41
207196_s_at	UNQ14231	LL:10318	TNIP1	TNFAIP3 interacting protein 1	Myeloid	7985	6.21
220655_at	UNQ16826	LL:79931	TNIP3	TNFAIP3 interacting protein 3	Multiple	2269	30.25
201292_at	UNQ14425	LL:7153	TOP2A	topoisomerase (DNA) II alpha 170kDa	T Cell	3746	8.06
201291_s_at	UNQ14425	LL:7153	TOP2A	topoisomerase (DNA) II alpha 170kDa	Lymphocyte	2790	25.36
233851_s_at	UNQ9486	LL:64222	TOR3A	"torsin family 3, member A"	Multiple	2560	3.74
221601_s_at	UNQ788	LL:9214	TOSO	regulator of Fas-induced apoptosis	Lymphocyte	8802	14.31
221602_s_at	UNQ788	LL:9214	TOSO	regulator of Fas-induced apoptosis	Lymphocyte	4344	28.03
210052_s_at	UNQ148	LL:22974	TPX2	"TPX2, microtubule-associated protein homolog (Xenopus laevis)"	T Cell	2840	5.98
217143_s_at	UNQ1374	LL:6955	TRA@	T cell receptor alpha locus	Lymphocyte	11226	35.08
216191_s_at	UNQ1374	LL:6955	TRA@	T cell receptor alpha locus	Lymphocyte	11035	58.08
213830_at	UNQ1374	LL:6955	TRA@	T cell receptor alpha locus	Lymphocyte	6650	36.94
200598_s_at	UNQ1631	LL:7184	TRA1	tumor rejection antigen (gp96) 1	B Cell	25742	12.47
216450_x_at	UNQ1631	LL:7184	TRA1	tumor rejection antigen (gp96) 1	B Cell	7852	12.46
216449_x_at	UNQ1631	LL:7184	TRA1	tumor rejection antigen (gp96) 1	B Cell	7599	8.78
235716_at	UNQ15241	LL:29896	TRA2A	transformer-2 alpha	Multiple	4614	3.59
1729_at	UNQ5743	LL:8717	TRADD	TNFRSF1A-associated via death domain	Multiple	2430	4.34
235116_at	UNQ6147	LL:7185	TRAF1	TNF receptor-associated factor 1	Myeloid	8915	20.98
205599_at	UNQ6147	LL:7185	TRAF1	TNF receptor-associated factor 1	Multiple	5773	11.78
201399_s_at	UNQ8222	LL:23471	TRAM1	translocation associated membrane protein 1	B Cell	11972	3.57
210733_at	UNQ8222	LL:23471	TRAM1	translocation associated membrane protein 1	B Cell	2693	3.9
202369_s_at	UNQ5383	LL:9697	TRAM2	translocation associated membrane protein 2	B Cell	4487	5.25
222439_s_at	UNQ16831	LL:9967	TRAP150	"thyroid hormone receptor-associated protein, 150 kDa subunit"	Multiple	2964	21.96
227786_at	UNQ17484	LL:90390	TRAP25	TRAP/Mediator complex component	Multiple	2192	3.85
219434_at	UNQ8290	LL:54210	TREM1	triggering receptor expressed on myeloid cells 1	Myeloid	10124	5.14
219725_at	UNQ2881	LL:54209	TREM2	triggering receptor expressed on myeloid cells 2	Myeloid	6347	11.75
238520_at	UNQ18315	LL:55809	TRERF1	transcriptional regulating factor 1	Multiple	3884	5.55
239818_x_at	UNQ14424	LL:10221	TRIB1	phosphoprotein regulated by mitogenic pathways	Multiple	2725	6.9
217147_s_at	UNQ8531	LL:50852	TRIM	T-cell receptor interacting molecule	T Cell	2414	32.19
203567_s_at	UNQ17133	LL:10475	TRIM38	tripartite motif-containing 38	Multiple	2209	4.21
203568_s_at	UNQ17133	LL:10475	TRIM38	tripartite motif-containing 38	Multiple	2132	6.01
224933_s_at	UNQ18598	LL:221037	TRIP8	thyroid hormone receptor interactor 8	Myeloid	8516	4.45
235425_at	UNQ18888	LL:151246	TRIPIN	tripin	Lymphocyte	2861	9.54
230165_at	UNQ18888	LL:151246	TRIPIN	tripin	Lymphocyte	2762	7.67
222855_s_at	UNQ5206	LL:51393	TRPV2	"transient receptor potential cation channel, subfamily V, member 2"	Multiple	2165	5.62
227801_at	UNQ12533	LL:286827	TSBF1	tumor suppressor TSBF1	T Cell	2540	7.15
223741_s_at	UNQ17813	LL:94015	TTYH2	tweety homolog 2 (Drosophila)	Dendritic Cell	13566	4.24
232042_at	UNQ17813	LL:94015	TTYH2	tweety homolog 2 (Drosophila)	Dendritic Cell	2290	8.33
231428_at	UNQ364	LL:81567	TXNDC5	thioredoxin domain containing 5	B Cell	3847	5.06
201266_at	UNQ7529	LL:7296	TXNRD1	thioredoxin reductase 1	Myeloid	11479	4.17
202589_at	UNQ9766	LL:7298	TYMS	thymidylate synthetase	Lymphocyte	10436	5.98
230413_s_at	UNQ20518	LL:8233	U2AF1L2	U2(RNU2) small nuclear RNA auxiliary factor 1-like 2	Myeloid	5039	7.1
222398_s_at	UNQ9895	LL:9343	U5-116KD	"U5 snRNP-specific protein, 116 kD"	Multiple	10366	3.71
205890_s_at	UNQ21083	LL:10537	UBD	ubiquitin D	Dendritic Cell	5190	3.43
202954_at	UNQ14825	LL:11065	UBE2C	ubiquitin-conjugating enzyme E2C	T Cell	4186	4.57
211764_s_at	UNQ15098	LL:7321	UBE2D1	"ubiquitin-conjugating enzyme E2D 1 (UBC4/5 homolog, yeast)"	Myeloid	2742	3.63
226005_at	UNQ3951	LL:7326	UBE2G1	"ubiquitin-conjugating enzyme E2G 1 (UBC7 homolog, C. elegans)"	B Cell	7951	4.18
209141_at	UNQ3951	LL:7326	UBE2G1	"ubiquitin-conjugating enzyme E2G 1 (UBC7 homolog, C. elegans)"	B Cell	5414	3.83
209142_s_at	UNQ3951	LL:7326	UBE2G1	"ubiquitin-conjugating enzyme E2G 1 (UBC7 homolog, C. elegans)"	B Cell	4939	5.31
222435_s_at	UNQ4401	LL:51465	UBE2J1	"ubiquitin-conjugating enzyme E2, J1 (UBC6 homolog, yeast)"	B Cell	44960	12.2
217826_s_at	UNQ4401	LL:51465	UBE2J1	"ubiquitin-conjugating enzyme E2, J1 (UBC6 homolog, yeast)"	B Cell	13871	14.08
217823_s_at	UNQ4401	LL:51465	UBE2J1	"ubiquitin-conjugating enzyme E2, J1 (UBC6 homolog, yeast)"	B Cell	10489	11.46
217825_s_at	UNQ4401	LL:51465	UBE2J1	"ubiquitin-conjugating enzyme E2, J1 (UBC6 homolog, yeast)"	B Cell	7909	7.68
217824_at	UNQ4401	LL:51465	UBE2J1	"ubiquitin-conjugating enzyme E2, J1 (UBC6 homolog, yeast)"	B Cell	6093	12.07
236528_at	UNQ4401	LL:51465	UBE2J1	"ubiquitin-conjugating enzyme E2, J1 (UBC6 homolog, yeast)"	Multiple	2616	3.93
202779_s_at	UNQ14834	LL:27338	UBE2S	ubiquitin-conjugating enzyme E2S	T Cell	5603	10.78
209088_s_at	UNQ17946	LL:29855	UBN1	ubinuclein 1	Multiple	3960	7.4
212007_at	UNQ17900	LL:23190	UBXD2	UBX domain containing 2	Multiple	3088	4.04
208998_at	UNQ4008	LL:7351	UCP2	"uncoupling protein 2 (mitochondrial, proton carrier)"	Multiple	10895	3.66
242669_at	UNQ17269	LL:51569	Ufm1	hypothetical protein BM-002	B Cell	3556	4.18
221765_at	UNQ9943	LL:7357	UGCG	UDP-glucose ceramide glucosyltransferase	Myeloid	2308	5.99
225655_at	UNQ10267	LL:29128	UHRF1	"ubiquitin-like, containing PHD and RING finger domains, 1"	Lymphocyte	8107	10.74
212144_at	UNQ4914	LL:25777	UNC84B	unc-84 homolog B (C. elegans)	Lymphocyte	4545	3.95
225869_s_at	UNQ8662	LL:81622	UNC93B1	unc-93 homolog B1 (C. elegans)	Myeloid	7099	8.25
203234_at	UNQ7725	LL:7378	UPP1	uridine phosphorylase 1	Multiple	4446	9.36
223303_at	UNQ17105	LL:83706	URP2	UNC-112 related protein 2	Multiple	19302	14.68
202412_s_at	UNQ17031	LL:7398	USP1	ubiquitin specific protease 1	Multiple	2371	7.53
209137_s_at	UNQ15184	LL:9100	USP10	ubiquitin specific protease 10	Multiple	4550	9.38
231990_at	UNQ13862	LL:9958	USP15	ubiquitin specific protease 15	Myeloid	6225	11.32
210681_s_at	UNQ13862	LL:9958	USP15	ubiquitin specific protease 15	Myeloid	4553	6.95
242695_at	UNQ13862	LL:9958	USP15	ubiquitin specific protease 15	Multiple	2022	4.17
222616_s_at	UNQ9913	LL:10600	USP16	ubiquitin specific protease 16	Multiple	2367	4.12
219211_at	UNQ16916	LL:11274	USP18	ubiquitin specific protease 18	Dendritic Cell	2577	7.69
221654_s_at	UNQ16349	LL:9960	USP3	ubiquitin specific protease 3	Multiple	3305	3.93
202205_at	UNQ15231	LL:7408	VASP	vasodilator-stimulated phosphoprotein	Multiple	4874	5.16
201831_s_at	UNQ3227	LL:8615	VDP	vesicle docking protein p115	Multiple	2716	5.43
208621_s_at	UNQ5626	LL:7430	VIL2	villin 2 (ezrin)	B Cell	3397	3.58
244539_at	UNQ16282	LL:80073	VLIG-1	hypothetical protein FLJ13373	Lymphocyte	2088	5.03
220990_s_at	UNQ32594	LL:81671	VMP1	likely ortholog of rat vacuole membrane protein 1	Neutrophil	16442	4.72
205922_at	UNQ2968	LL:8875	VNN2	vanin 2	Neutrophil	19069	60.54
220068_at	UNQ355	LL:29802	VPREB3	pre-B lymphocyte gene 3	B Cell	2047	6.5
38964_r_at	UNQ10539	LL:7454	WAS	Wiskott-Aldrich syndrome (eczema-thrombocytopenia)	Multiple	13509	7.3
202664_at	UNQ17127	LL:7456	WASPIP	Wiskott-Aldrich syndrome protein interacting protein	Multiple	5033	6.76
202665_s_at	UNQ17127	LL:7456	WASPIP	Wiskott-Aldrich syndrome protein interacting protein	Multiple	3619	6.96
231182_at	UNQ17127	LL:7456	WASPIP	Wiskott-Aldrich syndrome protein interacting protein	Multiple	3040	5.38
232964_at	UNQ16376	LL:285955	WBSCR19	Williams Beuren syndrome chromosome region 19	Multiple	2767	11.29
207628_s_at	UNQ8864	LL:114049	WBSCR22	Williams Beuren syndrome chromosome region 22	Lymphocyte	4306	3.57
221581_s_at	UNQ8833	LL:7462	WBSCR5	Williams-Beuren syndrome chromosome region 5	Multiple	5659	9.2
233559_s_at	UNQ14367	LL:57590	WDFY1	WD repeat and FYVE domain containing 1	Myeloid	3806	3.99
210935_s_at	UNQ4901	LL:9948	WDR1	WD repeat domain 1	Multiple	2108	5.41
241937_s_at	UNQ8692	LL:10785	WDR4	WD repeat domain 4	Lymphocyte	2546	5.99
222544_s_at	UNQ17295	LL:54904	WHSC1L1	Wolf-Hirschhorn syndrome candidate 1-like 1	Multiple	9026	3.51
242968_at	UNQ17295	LL:54904	WHSC1L1	Wolf-Hirschhorn syndrome candidate 1-like 1	Multiple	2976	5
228315_at	UNQ9829	LL:64393	WIG1	p53 target zinc finger protein	Multiple	4627	5.71
223709_s_at	UNQ15937	LL:80326	WNT10A	"wingless-type MMTV integration site family, member 10A"	B Cell	2627	6.74
205990_s_at	UNQ1529	LL:7474	WNT5A	"wingless-type MMTV integration site family, member 5A"	Myeloid	4592	6.85
231227_at	UNQ1529	LL:7474	WNT5A	"wingless-type MMTV integration site family, member 5A"	Myeloid	2381	9.34
205926_at	UNQ296	LL:9466	WSX1	class I cytokine receptor	Multiple	2188	6.34
203137_at	UNQ10644	LL:9589	WTAP	Wilms tumor 1 associated protein	Myeloid	5458	4.1
210285_x_at	UNQ10644	LL:9589	WTAP	Wilms tumor 1 associated protein	Multiple	2916	4.38
228617_at	UNQ16292	LL:54739	XAF1	XIAP associated factor-1	Multiple	11787	4.28
206366_x_at	UNQ790	LL:6375	XCL1	chemokine (C motif) ligand 1	Lymphocyte	19930	69.93
214567_s_at	UNQ790	LL:6846	XCL2	chemokine (C motif) ligand 2	Lymphocyte	16708	128.52
223056_s_at	UNQ12094	LL:57510	XPO5	exportin 5	Multiple	3877	4.24
211982_x_at	UNQ5072	LL:23214	XPO6	exportin 6	Neutrophil	8582	5.47
214784_x_at	UNQ5072	LL:23214	XPO6	exportin 6	Neutrophil	6217	4.02
230618_s_at	UNQ11452	LL:23215	XTP2	HBxAg transactivated protein 2	Multiple	3323	5.4
211948_x_at	UNQ11452	LL:23215	XTP2	HBxAg transactivated protein 2	Multiple	2243	5.16
232216_at	UNQ1868	LL:10730	YME1L1	YME1-like 1 (S. cerevisiae)	Multiple	2602	5.6
228788_at	UNQ16996	LL:29799	YPEL1	yippee-like 1 (Drosophila)	NK Cell	2942	6.76
213996_at	UNQ16996	LL:29799	YPEL1	yippee-like 1 (Drosophila)	NK Cell	2588	13.62
217717_s_at	UNQ15322	LL:7529	YWHAB	"tyrosine 3-monooxygenase/tryptophan 5-monooxygenase activation protein, beta polypeptide"	Multiple	5519	3.64
200047_s_at	UNQ8037	LL:7528	YY1	YY1 transcription factor	Multiple	11472	3.54
214032_at	UNQ7399	LL:7535	ZAP70	zeta-chain (TCR) associated protein kinase 70kDa	Lymphocyte	4058	28.99
219836_at	UNQ16518	LL:79413	ZBED2	"zinc finger, BED domain containing 2"	T Cell	9343	19.46
242020_s_at	UNQ17002	LL:81030	ZBP1	Z-DNA binding protein 1	Lymphocyte	8301	61.49
213376_at	UNQ21109	LL:22890	ZBTB1	zinc finger and BTB domain containing 1	Multiple	3364	4.26
225634_at	UNQ4794	LL:56829	ZC3HAV1	"zinc finger CCCH type, antiviral 1"	Lymphocyte	8464	4.56
213051_at	UNQ17355	LL:56829	ZC3HAV1	"zinc finger CCCH type, antiviral 1"	Lymphocyte	3770	3.54
222816_s_at	UNQ16914	LL:54877	ZCCHC2	"zinc finger, CCHC domain containing 2"	Multiple	6232	3.94
238800_s_at	UNQ16791	LL:79670	ZCCHC6	"zinc finger, CCHC domain containing 6"	Multiple	2544	4.14
212860_at	UNQ6477	LL:84243	ZDHHC18	"zinc finger, DHHC domain containing 18"	Myeloid	3919	7.46
239296_at	UNQ5707	LL:9839	ZFHX1B	zinc finger homeobox 1b	Monocyte	5042	6.72
235593_at	UNQ5707	LL:9839	ZFHX1B	zinc finger homeobox 1b	Myeloid	4721	14.09
201367_s_at	UNQ4202	LL:678	ZFP36L2	"zinc finger protein 36, C3H type-like 2"	Multiple	3031	6.52
240859_at	UNQ14715	LL:9765	ZFYVE16	"zinc finger, FYVE domain containing 16"	Monocyte	3539	15.06
203651_at	UNQ14715	LL:9765	ZFYVE16	"zinc finger, FYVE domain containing 16"	Monocyte	2648	4.14
239231_at	UNQ17797	LL:94039	ZNF101	zinc finger protein 12	Lymphocyte	4821	5.81
242463_x_at	UNQ16239	LL:7696	ZNF137	zinc finger protein 137 (clone pHZ-30)	Lymphocyte	5536	5.56
224806_at	UNQ13905	LL:7706	ZNF147	zinc finger protein 147 (estrogen-responsive finger protein)	Myeloid	12202	3.97
229765_at	UNQ7848	LL:7756	ZNF207	zinc finger protein 207	Multiple	2174	3.59
203739_at	UNQ15167	LL:7764	ZNF217	zinc finger protein 217	Multiple	2059	3.52
240013_at	UNQ14807	LL:10308	ZNF267	zinc finger protein 267	Multiple	2508	6.6
229551_x_at	UNQ18247	LL:195828	ZNF367	zinc finger protein 367	Lymphocyte	2889	3.93
239012_at	UNQ13523	LL:253639	ZNF620	hypothetical protein MGC50836	Myeloid	3954	4.12
235549_at	UNQ13523	LL:253639	ZNF620	hypothetical protein MGC50836	Myeloid	2267	11.34
205039_s_at	UNQ4987	LL:10320	ZNFN1A1	"zinc finger protein, subfamily 1A, 1 (Ikaros)"	Multiple	3682	5.34
227030_at	UNQ16249	LL:22806	ZNFN1A3		Lymphocyte	7104	11.19
236301_at	UNQ16249	LL:22806	ZNFN1A3		Lymphocyte	4837	10.29
223382_s_at	UNQ16842	LL:84937	ZNRF1	zinc and ring finger protein 1	Multiple	6164	6.56
223383_at	UNQ16842	LL:84937	ZNRF1	zinc and ring finger protein 1	T Cell	4264	4.66
236125_at	UNQ16384	LL:223082	ZNRF2	zinc finger/RING finger 2	Multiple	3319	8.4
204148_s_at	UNQ449	LL:7784	ZP3	zona pellucida glycoprotein 3 (sperm receptor)	Monocyte	3116	7.69
204026_s_at	UNQ4835	LL:11130	ZWINT	ZW10 interactor	T Cell	4400	4.68
