# Supplementary material for: Digital sorting of complex tissues for cell type-specific gene expression profiles
Source: BMC Bioinformatics. 2013 Mar 7;14:89. doi: 10.1186/1471-2105-14-89 (PMC3626856; doi:10.1186/1471-2105-14-89)
Supplement: Additional file 6: Table S3 — Cell type proportions for simulated blood samples. [file 1471-2105-14-89-S6.txt]

	Eosinophill	Myeloid Dendritic Cell	Mature B-cells	Granulocyte (Neutrophil)	Naive B-cells	Basophils
1	0.54791603	0.266069822	0.124097547	0.045683075	0.014759786	0.001473739
2	0.53866317	0.312404036	0.08629051	0.053237807	0.007924429	0.001480048
3	0.542688355	0.347182239	0.051031797	0.043070594	0.014632654	0.001394362
4	0.509351896	0.245182825	0.181214574	0.05143705	0.011973201	0.000840455
5	0.566118353	0.243125768	0.135504946	0.047092116	0.006607303	0.001551514
6	0.584816674	0.248571626	0.134267051	0.020141213	0.011251107	0.000952328
7	0.525975874	0.244355852	0.165326688	0.045873232	0.017746153	0.000722201
8	0.593899842	0.314012599	0.054118879	0.031516779	0.00551906	0.00093284
9	0.539419419	0.375576827	0.051051015	0.025195086	0.007217694	0.001539959
10	0.507456626	0.381116782	0.071716267	0.030191076	0.008800963	0.000718287
11	0.537476308	0.34252658	0.069219498	0.036543767	0.012709374	0.001524473
12	0.56912125	0.222529382	0.152505504	0.043723713	0.011104867	0.001015285
13	0.565022267	0.252760994	0.144650237	0.022214429	0.013927613	0.001424459
14	0.517209945	0.317560504	0.094102798	0.053524871	0.016765109	0.000836773
15	0.525483241	0.353007379	0.077166528	0.031621976	0.011826188	0.000894688
16	0.598322026	0.214628181	0.125674321	0.041175625	0.018658182	0.001541664
17	0.523305465	0.25159094	0.181250635	0.03174848	0.01088594	0.00121854
18	0.526053772	0.323764817	0.115324875	0.02118826	0.01210223	0.001566047
19	0.573158557	0.324916539	0.062336905	0.033419947	0.004944791	0.001223261
20	0.593765544	0.236102928	0.126173519	0.028940004	0.014346777	0.000671227
21	0.577139855	0.32326206	0.059081474	0.028020503	0.011038773	0.001457335
22	0.572777973	0.279827127	0.105282457	0.031931943	0.009156836	0.001023665
23	0.521806538	0.282163694	0.134023416	0.053282073	0.007775947	0.000948332
24	0.526851626	0.317779196	0.097966141	0.04716259	0.00874799	0.001492457
25	0.520747286	0.346821379	0.089115588	0.037077512	0.005249038	0.000989197
26	0.547477882	0.335893931	0.063493535	0.033875289	0.018446376	0.000812988
27	0.547159976	0.306138377	0.105342487	0.028454597	0.011478425	0.001426139
28	0.599010235	0.238152557	0.129477191	0.024267394	0.008073189	0.001019433
29	0.569962048	0.278358708	0.085675416	0.049293586	0.016074654	0.000635588
30	0.599301649	0.249647671	0.115241117	0.02257949	0.012397161	0.000832912
