# Supplementary material for: Digital sorting of complex tissues for cell type-specific gene expression profiles
Source: BMC Bioinformatics. 2013 Mar 7;14:89. doi: 10.1186/1471-2105-14-89 (PMC3626856; doi:10.1186/1471-2105-14-89)
Supplement: Additional file 7: Table S4 — Marker genes for Macrophages. [file 1471-2105-14-89-S7.txt]

Nimblegen ID	Score(d)	Numerator(r)	Denominator(s+s0)	Fold Change	q-value(%)	GenBank Acc	Gene Symbol	Gene ID	Human Gene ID
MMUS0407S00005577	15.205	4.916	0.323	30.192	0	NM_030707	Fcrls	80891	-
MMUS0407S00025015	9.706	5.392	0.556	41.981	0	NM_172589	Lhfpl2	218454	10184
MMUS0407S00029542	8.69	4.983	0.573	31.616	0	NM_010381	H2-Ea-ps	14968	3122
MMUS0407S00025525	8.356	4.966	0.594	31.265	0	BC022136	Stab1	192187	23166
MMUS0407S00000847	5.549	5.409	0.975	42.488	0	AK033713	Htr2b	15559	3357
MMUS0407S00009832	5.541	4.923	0.889	30.347	0	S78177	Spp1	20750	6696
MMUS0407S00024684	4.497	5.022	1.117	32.501	0.831	AF352785	Cxcl14	57266	9547
MMUS0407S00013120	4.339	5.456	1.258	43.906	0.831	AY293280	Abpb	233099	-
MMUS0407S00013128	3.872	5.387	1.391	41.838	1.35	AF039064	Abpa	11354	-
